# Supplementary material for: A high-quality genome sequence of Rosa chinensis to elucidate ornamental traits
Source: Nat Plants. 2018 Jun 11;4(7):473–84. doi: 10.1038/s41477-018-0166-1 (PMC6786968; doi:10.1038/s41477-018-0166-1)
Supplement: Supplementary file 3 — Validation of the homozygosity of HapOB using ten microsatellites located on the 7 linkage groups [file 41477_2018_166_MOESM3_ESM.xlsx]

## Sheet: Feuil1
	Supplementary Table 1: Validation of the homozygosity of HapOB using ten microsatellites located on the 7 linkage groups
	Microsatellite marker	LG	Allele size in bp
			Old Blush'	HapOB
	RMS070	1	153 / 155	153
	RMS015	1	155 / 174	174
	RMS132	2	182 / 193	182
	RMS144	2	195 / 202	195
	CTG21	3	121 / 133	121
	H2F12	4	120 / 133	120
	RW52D4	5	211 / 214	214
	ROG9	6	156 / 130	130
	H10D03	7	222 / 232	222
	RW5G14	7	250 / 252	252
