# Supplementary material for: A high-quality genome sequence of Rosa chinensis to elucidate ornamental traits
Source: Nat Plants. 2018 Jun 11;4(7):473–84. doi: 10.1038/s41477-018-0166-1 (PMC6786968; doi:10.1038/s41477-018-0166-1)
Supplement: Supplementary file 4 — Summary of the PacBio and Illumina sequencing of HapOB [file 41477_2018_166_MOESM4_ESM.xlsx]

## Sheet: Feuil1
	Supplementary Table 2: Summary of the PacBio and Illumina sequencing of HapOB.
		PacBio	Illumina
	No of bases (in Gb)	19.316	69.01
	No of reads	1645197	550603618
	Genome Covering	36x	129x
	Means Read lenght (in bp)	11741	125.33
	N50 (in bp)	16984
