# Supplementary material for: A high-quality genome sequence of Rosa chinensis to elucidate ornamental traits
Source: Nat Plants. 2018 Jun 11;4(7):473–84. doi: 10.1038/s41477-018-0166-1 (PMC6786968; doi:10.1038/s41477-018-0166-1)
Supplement: Supplementary file 5 — Prokaryotic gene prediction on the HapOB contigs [file 41477_2018_166_MOESM5_ESM.xlsx]

## Sheet: SupplementaryTableC.txt
Supplementary Table 3: Prokaryotic gene prediction on the HapOB contigs.
contig_name	contig_length_	number_of_predicted_prokaryotic_genes	prokaryotic_gene_density
tig00001983_pilon_pilon_pilon	7521	10	0.0013296104
tig00001842_pilon_pilon_pilon	3076	3	0.0009752926
tig00002153_pilon_pilon_pilon	20075	18	0.0008966376
tig00002267_pilon_pilon_pilon	8011	7	0.0008737985
tig00002247_pilon_pilon_pilon	9690	8	0.0008255934
tig00001883_pilon_pilon_pilon	19599	16	0.0008163682
tig00001966_pilon_pilon_pilon	4920	4	0.0008130081
tig00000692_pilon_pilon_pilon	21079	17	0.0008064899
tig00001818_pilon_pilon_pilon	35620	28	0.0007860752
tig00002249_pilon_pilon_pilon	16779	13	0.000774778
tig00002021_pilon_pilon_pilon	8023	6	0.0007478499
tig00001858_pilon_pilon_pilon	32182	24	0.0007457585
tig00002004_pilon_pilon_pilon	29453	21	0.0007130004
tig00002262_pilon_pilon_pilon	17364	12	0.000691085
tig00001936_pilon_pilon_pilon	16308	11	0.0006745156
tig00002254_pilon_pilon_pilon	7650	5	0.0006535948
tig00001945_pilon_pilon_pilon	85448	55	0.0006436663
tig00001889_pilon_pilon_pilon	21789	14	0.000642526
tig00002154_pilon_pilon_pilon	56660	36	0.0006353689
tig00000856_pilon_pilon_pilon	42870	27	0.0006298111
tig00000764_pilon_pilon_pilon	33378	21	0.0006291569
tig00000797_pilon_pilon_pilon	27243	17	0.0006240135
tig00002131_pilon_pilon_pilon	29106	18	0.0006184292
tig00000789_pilon_pilon_pilon	29217	18	0.0006160797
tig00002135_pilon_pilon_pilon	19654	12	0.0006105627
tig00001859_pilon_pilon_pilon	116325	70	0.0006017623
tig00002083_pilon_pilon_pilon	49885	30	0.0006013832
tig00002093_pilon_pilon_pilon	43896	26	0.0005923091
tig00000918_pilon_pilon_pilon	21968	13	0.0005917698
tig00000316_pilon_pilon_pilon	136313	80	0.0005868846
tig00000668_pilon_pilon_pilon	127846	75	0.0005866433
tig00001892_pilon_pilon_pilon	22261	13	0.000583981
tig00000477_pilon_pilon_pilon	29236	17	0.0005814749
tig00001849_pilon_pilon_pilon	36627	21	0.0005733475
tig00002140_pilon_pilon_pilon	17478	10	0.0005721478
tig00000905_pilon_pilon_pilon	22911	13	0.000567413
tig00001965_pilon_pilon_pilon	35270	20	0.0005670542
tig00001840_pilon_pilon_pilon	12414	7	0.0005638795
tig00001872_pilon_pilon_pilon	546678	308	0.000563403
tig00001972_pilon_pilon_pilon	27153	15	0.0005524251
tig00000298_pilon_pilon_pilon	47152	26	0.0005514082
tig00002015_pilon_pilon_pilon	31228	17	0.0005443832
tig00002088_pilon_pilon_pilon	181228	98	0.0005407553
tig00002100_pilon_pilon_pilon	78165	42	0.0005373249
tig00000388_pilon_pilon_pilon	41094	22	0.000535358
tig00002045_pilon_pilon_pilon	47282	25	0.0005287424
tig00002190_pilon_pilon_pilon	43653	23	0.0005268825
tig00000494_pilon_pilon_pilon	57209	30	0.000524393
tig00002130_pilon_pilon_pilon	72537	38	0.0005238706
tig00002073_pilon_pilon_pilon	34420	18	0.0005229518
tig00002250_pilon_pilon_pilon	34626	18	0.0005198406
tig00002227_pilon_pilon_pilon	38708	20	0.0005166891
tig00001869_pilon_pilon_pilon	195837	101	0.000515735
tig00002082_pilon_pilon_pilon	197786	102	0.0005157089
tig00000464_pilon_pilon_pilon	33128	17	0.0005131611
tig00000993_pilon_pilon_pilon	44880	23	0.0005124777
tig00000103_pilon_pilon_pilon	177784	91	0.0005118571
tig00000599_pilon_pilon_pilon	153271	78	0.0005089025
tig00002174_pilon_pilon_pilon	31468	16	0.000508453
tig00002026_pilon_pilon_pilon	27677	14	0.0005058352
tig00001947_pilon_pilon_pilon	91928	46	0.0005003916
tig00001821_pilon_pilon_pilon	682256	341	0.0004998124
tig00002109_pilon_pilon_pilon	62186	31	0.0004985045
tig00000522_pilon_pilon_pilon	96417	48	0.0004978375
tig00002074_pilon_pilon_pilonpart1	1730171	859	0.0004964827
tig00000766_pilon_pilon_pilon	40366	20	0.0004954665
tig00000409_pilon_pilon_pilon	20210	10	0.0004948046
tig00001908_pilon_pilon_pilon	1991527	985	0.0004945954
tig00002085_pilon_pilon_pilonpart2	1904774	942	0.0004945469
tig00000027_pilon_pilon_pilon	1918985	949	0.0004945323
tig00000555_pilon_pilon_pilon	839526	414	0.0004931354
tig00000252_pilon_pilon_pilon	638890	314	0.0004914774
tig00000264_pilon_pilon_pilon	329769	162	0.000491253
tig00000240_pilon_pilon_pilon	421819	207	0.0004907318
tig00000121_pilon_pilon_pilon	102591	50	0.0004873722
tig00000512_pilon_pilon_pilon	1863083	907	0.0004868275
tig00000571_pilon_pilon_pilon	55478	27	0.0004866794
tig00000181_pilon_pilon_pilon	312551	152	0.0004863206
tig00002115_pilon_pilon_pilon	304577	148	0.0004859198
tig00001950_pilon_pilon_pilonpart1	920000	446	0.0004847826
tig00000091_pilon_pilon_pilon	146700	71	0.0004839809
tig00001902_pilon_pilon_pilon	41473	20	0.0004822415
tig00002051_pilon_pilon_pilonpart1	114180	55	0.0004816956
tig00002182_pilon_pilon_pilon	64445	31	0.0004810303
tig00002160_pilon_pilon_pilon	27027	13	0.0004810005
tig00002158_pilon_pilon_pilon	31196	15	0.0004808309
tig00000451_pilon_pilon_pilon	22889	11	0.0004805802
tig00000642_pilon_pilon_pilon	419189	201	0.0004794973
tig00000351_pilon_pilon_pilon	1047890	501	0.0004781036
tig00000468_pilon_pilon_pilon	27231	13	0.0004773971
tig00002144_pilon_pilon_pilon	33543	16	0.0004769997
tig00001946_pilon_pilon_pilon	1811619	864	0.0004769215
tig00002149_pilon_pilon_pilon	1850313	882	0.0004766761
tig00000375_pilon_pilon_pilon	652512	311	0.0004766196
tig00001885_pilon_pilon_pilon	1153881	549	0.0004757856
tig00001913_pilon_pilon_pilon	475605	226	0.0004751842
tig00000320_pilon_pilon_pilon	633783	301	0.000474926
tig00001976_pilon_pilon_pilon	2130562	1011	0.0004745227
tig00000812_pilon_pilon_pilon	31612	15	0.0004745034
tig00000884_pilon_pilon_pilon	48515	23	0.0004740802
tig00001844_pilon_pilon_pilon	306299	145	0.0004733936
tig00000622_pilon_pilon_pilon	575356	271	0.0004710127
tig00002080_pilon_pilon_pilon	845453	398	0.0004707535
tig00001977_pilon_pilon_pilon	1873531	881	0.0004702351
tig00000561_pilon_pilon_pilon	636508	299	0.0004697506
tig00002152_pilon_pilon_pilon	1428459	671	0.000469737
tig00001848_pilon_pilon_pilon	1596823	750	0.0004696826
tig00000553_pilon_pilon_pilon	1219032	572	0.0004692248
tig00000462_pilon_pilon_pilon	40614	19	0.000467819
tig00000342_pilon_pilon_pilon	47117	22	0.0004669228
tig00001971_pilon_pilon_pilon	4443443	2074	0.0004667552
tig00000130_pilon_pilon_pilon	450389	210	0.0004662636
tig00000222_pilon_pilon_pilon	230252	107	0.0004647082
tig00001850_pilon_pilon_pilon	4125212	1917	0.0004647034
tig00000706_pilon_pilon_pilon	25825	12	0.000464666
tig00001939_pilon_pilon_pilon	2203274	1023	0.000464309
tig00001882_pilon_pilon_pilon	1257878	584	0.000464274
tig00000763_pilon_pilon_pilon	45480	21	0.0004617414
tig00000233_pilon_pilon_pilon	88890	41	0.0004612442
tig00001879_pilon_pilon_pilon	3075455	1414	0.0004597694
tig00000045_pilon_pilon_pilon	2182477	1003	0.0004595696
tig00002007_pilon_pilon_pilon	2928143	1343	0.0004586525
tig00001867_pilon_pilon_pilon	4442852	2036	0.0004582642
tig00000721_pilon_pilon_pilon	179053	82	0.000457965
tig00001817_pilon_pilon_pilon	6424164	2935	0.0004568688
tig00002104_pilon_pilon_pilon	391864	179	0.0004567911
tig00000385_pilon_pilon_pilon	2506106	1143	0.0004560861
tig00001938_pilon_pilon_pilon	4836089	2205	0.0004559469
tig00000720_pilon_pilon_pilon	182427	83	0.0004549765
tig00000125_pilon_pilon_pilon	1104708	502	0.0004544187
tig00001830_pilon_pilon_pilon	7347439	3338	0.000454308
tig00001933_pilon_pilon_pilon	2025064	920	0.0004543066
tig00001841_pilon_pilon_pilonpart1	1000000	454	0.000454
tig00000345_pilon_pilon_pilon	1595042	724	0.0004539065
tig00002094_pilon_pilon_pilon	1742960	790	0.0004532519
tig00002068_pilon_pilon_pilon	2736273	1240	0.0004531712
tig00000202_pilon_pilon_pilon	554791	251	0.0004524226
tig00002050_pilon_pilon_pilon	1458883	660	0.0004524009
tig00000135_pilon_pilon_pilonpart2	959620	434	0.0004522624
tig00000445_pilon_pilon_pilon	2423359	1094	0.0004514395
tig00002113_pilon_pilon_pilon	1382407	624	0.0004513866
tig00001862_pilon_pilon_pilon	3835390	1728	0.0004505409
tig00000157_pilon_pilon_pilon	3260790	1468	0.0004501977
tig00001881_pilon_pilon_pilon	3086058	1389	0.0004500888
tig00000902_pilon_pilon_pilon	48893	22	0.0004499622
tig00000067_pilon_pilon_pilon	2839228	1277	0.0004497701
tig00000155_pilon_pilon_pilon	1037249	466	0.0004492653
tig00000491_pilon_pilon_pilon	1089329	489	0.0004489002
tig00000216_pilon_pilon_pilon	231832	104	0.0004486007
tig00001910_pilon_pilon_pilon	136074	61	0.0004482855
tig00000565_pilon_pilon_pilon	653834	293	0.000448126
tig00001861_pilon_pilon_pilon	457486	205	0.0004481011
tig00000168_pilon_pilon_pilon	2461833	1101	0.0004472277
tig00000379_pilon_pilon_pilon	2032528	909	0.0004472263
tig00000094_pilon_pilon_pilon	724529	324	0.0004471871
tig00001887_pilon_pilon_pilon	6152963	2751	0.0004471017
tig00001819_pilon_pilon_pilon	8711646	3894	0.0004469879
tig00001839_pilon_pilon_pilon	557795	249	0.0004464006
tig00001833_pilon_pilon_pilon	1592282	710	0.0004459009
tig00000087_pilon_pilon_pilon	1054573	469	0.0004447298
tig00001931_pilon_pilon_pilonpart2	350810	156	0.0004446852
tig00001984_pilon_pilon_pilon	272284	121	0.0004443889
tig00002070_pilon_pilon_pilon	481581	214	0.0004443697
tig00000110_pilon_pilon_pilon	1309840	582	0.0004443291
tig00001864_pilon_pilon_pilon	1940410	862	0.000444236
tig00002078_pilon_pilon_pilon	2449362	1088	0.0004441973
tig00000146_pilon_pilon_pilon	31525	14	0.000444092
tig00002092_pilon_pilon_pilon	646369	287	0.0004440188
tig00000075_pilon_pilon_pilon	369373	164	0.0004439956
tig00001807_pilon_pilon_pilon	1550205	687	0.0004431672
tig00001920_pilon_pilon_pilon	2114651	937	0.0004430991
tig00002212_pilon_pilon_pilon	24838	11	0.0004428698
tig00002101_pilon_pilon_pilon	569596	252	0.0004424188
tig00000341_pilon_pilon_pilon	2467362	1089	0.0004413621
tig00000556_pilon_pilon_pilon	43081	19	0.0004410297
tig00002002_pilon_pilon_pilon	31744	14	0.0004410282
tig00000325_pilon_pilon_pilon	3017510	1329	0.0004404294
tig00001912_pilon_pilon_pilon	2159967	951	0.0004402845
tig00001837_pilon_pilon_pilon	2593262	1141	0.0004399864
tig00000448_pilon_pilon_pilon	79687	35	0.0004392184
tig00001870_pilon_pilon_pilon	2304142	1012	0.000439209
tig00001835_pilon_pilon_pilon	1231432	540	0.0004385139
tig00001874_pilon_pilon_pilon	6690896	2933	0.0004383568
tig00002177_pilon_pilon_pilon	41069	18	0.0004382868
tig00002161_pilon_pilon_pilon	31984	14	0.0004377189
tig00002012_pilon_pilon_pilon	4784805	2092	0.0004372174
tig00000165_pilon_pilon_pilon	192619	84	0.0004360941
tig00001806_pilon_pilon_pilon	20646	9	0.0004359198
tig00001973_pilon_pilon_pilon	5919734	2580	0.0004358304
tig00001904_pilon_pilon_pilon	66624	29	0.0004352786
tig00000084_pilon_pilon_pilon	1162730	506	0.0004351827
tig00000198_pilon_pilon_pilon	1057797	460	0.000434866
tig00001825_pilon_pilon_pilon	4611672	2005	0.0004347664
tig00001905_pilon_pilon_pilon	15740312	6834	0.0004341718
tig00001996_pilon_pilon_pilon	179664	78	0.0004341437
tig00000029_pilon_pilon_pilon	2777147	1204	0.0004335384
tig00001942_pilon_pilon_pilon	436084	189	0.0004334027
tig00002061_pilon_pilon_pilon	1304450	565	0.0004331327
tig00001981_pilon_pilon_pilon	2620525	1135	0.0004331193
tig00001852_pilon_pilon_pilon	875632	379	0.0004328302
tig00000528_pilon_pilon_pilon	318949	138	0.0004326711
tig00000865_pilon_pilon_pilon	99410	43	0.0004325521
tig00001950_pilon_pilon_pilonpart3	1371023	593	0.0004325237
tig00000548_pilon_pilon_pilon	1454732	629	0.000432382
tig00000042_pilon_pilon_pilon	596797	258	0.0004323078
tig00001916_pilon_pilon_pilon	3427874	1481	0.0004320462
tig00000016_pilon_pilon_pilon	2141789	925	0.0004318819
tig00001919_pilon_pilon_pilon	4875239	2105	0.0004317737
tig00000909_pilon_pilon_pilon	57917	25	0.0004316522
tig00001888_pilon_pilon_pilon	7647802	3298	0.000431235
tig00002074_pilon_pilon_pilonpart2	2237953	965	0.0004311976
tig00001948_pilon_pilon_pilon	5209830	2245	0.0004309162
tig00001982_pilon_pilon_pilon	743024	320	0.0004306725
tig00001812_pilon_pilon_pilon	5960475	2567	0.0004306704
tig00000120_pilon_pilon_pilonpart1	2029133	873	0.000430233
tig00000035_pilon_pilon_pilon	6264013	2693	0.0004299161
tig00002181_pilon_pilon_pilon	30240	13	0.0004298942
tig00002040_pilon_pilon_pilon	5775232	2482	0.0004297663
tig00000251_pilon_pilon_pilon	931065	400	0.0004296155
tig00000296_pilon_pilon_pilon	770746	331	0.0004294541
tig00000424_pilon_pilon_pilon	46598	20	0.000429203
tig00001969_pilon_pilon_pilon	2087919	896	0.0004291354
tig00000313_pilon_pilon_pilon	268404	115	0.0004284586
tig00002014_pilon_pilon_pilon	1209049	518	0.0004284359
tig00001877_pilon_pilon_pilon	546387	234	0.0004282679
tig00000097_pilon_pilon_pilonpart1	500152	214	0.0004278699
tig00000975_pilon_pilon_pilon	30390	13	0.0004277723
tig00000072_pilon_pilon_pilonpart1	1300120	556	0.0004276528
tig00000297_pilon_pilon_pilon	1976662	844	0.0004269825
tig00002085_pilon_pilon_pilonpart1	2227738	951	0.0004268904
tig00002071_pilon_pilon_pilon	733846	313	0.00042652
tig00002106_pilon_pilon_pilon	1615124	688	0.0004259735
tig00000356_pilon_pilon_pilon	2751651	1172	0.0004259261
tig00001823_pilon_pilon_pilon	2834551	1206	0.0004254642
tig00000234_pilon_pilon_pilon	1775579	755	0.0004252134
tig00000533_pilon_pilon_pilon	1500720	638	0.0004251293
tig00000294_pilon_pilon_pilon	583643	248	0.0004249173
tig00000164_pilon_pilon_pilon	301290	128	0.0004248399
tig00001958_pilon_pilon_pilon	3083546	1309	0.0004245113
tig00001846_pilon_pilon_pilon	3986616	1691	0.0004241693
tig00000306_pilon_pilon_pilon	1879763	797	0.0004239896
tig00002005_pilon_pilon_pilon	8511214	3608	0.0004239113
tig00001980_pilon_pilon_pilon	1793566	760	0.0004237368
tig00001998_pilon_pilon_pilon	3099117	1313	0.0004236691
tig00002155_pilon_pilon_pilon	68516	29	0.0004232588
tig00001967_pilon_pilon_pilon	42581	18	0.0004227238
tig00000127_pilon_pilon_pilon	1452563	614	0.0004227011
tig00000072_pilon_pilon_pilonpart2	2453505	1037	0.0004226606
tig00001987_pilon_pilon_pilonpart2	3750362	1585	0.0004226259
tig00002066_pilon_pilon_pilon	11834	5	0.0004225114
tig00001809_pilon_pilon_pilon	2802496	1181	0.0004214101
tig00001929_pilon_pilon_pilon	2636573	1111	0.0004213803
tig00000576_pilon_pilon_pilon	52250	22	0.0004210526
tig00002009_pilon_pilon_pilon	5970934	2514	0.0004210397
tig00000423_pilon_pilon_pilon	980330	412	0.0004202666
tig00001974_pilon_pilon_pilon	5290453	2221	0.0004198128
tig00001826_pilon_pilon_pilon	7431142	3119	0.0004197201
tig00002058_pilon_pilon_pilon	1663747	698	0.0004195349
tig00000225_pilon_pilon_pilon	450771	189	0.0004192816
tig00000097_pilon_pilon_pilonpart2	3238991	1357	0.0004189576
tig00000417_pilon_pilon_pilon	243603	102	0.0004187141
tig00002167_pilon_pilon_pilon	172000	72	0.0004186047
tig00000015_pilon_pilon_pilon	6409815	2682	0.0004184208
tig00002017_pilon_pilon_pilon	86076	36	0.000418235
tig00002006_pilon_pilon_pilon	6011437	2510	0.0004175374
tig00001866_pilon_pilon_pilon	55182	23	0.0004168026
tig00000059_pilon_pilon_pilon	4378812	1825	0.0004167797
tig00002099_pilon_pilon_pilon	2813988	1172	0.0004164908
tig00001832_pilon_pilon_pilon	9632778	4007	0.0004159755
tig00002000_pilon_pilon_pilon	495625	206	0.0004156368
tig00000254_pilon_pilon_pilon	2454458	1020	0.0004155704
tig00000585_pilon_pilon_pilon	898453	373	0.0004151581
tig00002126_pilon_pilon_pilon	26511	11	0.0004149221
tig00000873_pilon_pilon_pilon	26551	11	0.000414297
tig00002048_pilon_pilon_pilon	4163500	1724	0.0004140747
tig00000135_pilon_pilon_pilonpart1	3683476	1525	0.0004140111
tig00002003_pilon_pilon_pilon	1665587	689	0.000413668
tig00001805_pilon_pilon_pilon	449898	186	0.000413427
tig00000295_pilon_pilon_pilon	3567117	1474	0.0004132189
tig00001924_pilon_pilon_pilon	3712823	1534	0.0004131627
tig00002200_pilon_pilon_pilon	50873	21	0.0004127926
tig00001841_pilon_pilon_pilonpart2	3907190	1612	0.0004125727
tig00000394_pilon_pilon_pilon	92233	38	0.000412
tig00000543_pilon_pilon_pilon	1461928	602	0.000411785
tig00000638_pilon_pilon_pilon	430862	177	0.0004108044
tig00001963_pilon_pilon_pilon	46268	19	0.000410651
tig00001815_pilon_pilon_pilon	3726190	1530	0.0004106071
tig00000102_pilon_pilon_pilon	75556	31	0.0004102917
tig00002188_pilon_pilon_pilon	41506	17	0.0004095793
tig00000504_pilon_pilon_pilon	796050	326	0.000409522
tig00000299_pilon_pilon_pilon	234448	96	0.0004094725
tig00001934_pilon_pilon_pilon	2158345	883	0.0004091098
tig00000060_pilon_pilon_pilon	1355422	554	0.0004087288
tig00002043_pilon_pilon_pilon	6109720	2497	0.000408693
tig00000713_pilon_pilon_pilon	168833	69	0.0004086879
tig00000480_pilon_pilon_pilon	352627	144	0.0004083635
tig00002024_pilon_pilon_pilon	1191557	486	0.0004078697
tig00001951_pilon_pilon_pilon	1288197	525	0.0004075464
tig00002067_pilon_pilon_pilon	56466	23	0.0004073248
tig00000610_pilon_pilon_pilon	49137	20	0.0004070253
tig00001843_pilon_pilon_pilon	2159753	879	0.000406991
tig00000214_pilon_pilon_pilon	507081	206	0.0004062467
tig00001875_pilon_pilon_pilon	1065922	433	0.0004062211
tig00000131_pilon_pilon_pilon	551741	224	0.0004059876
tig00000739_pilon_pilon_pilon	113719	46	0.0004045058
tig00001811_pilon_pilon_pilon	1509130	610	0.0004042064
tig00002148_pilon_pilon_pilon	76736	31	0.0004039825
tig00001854_pilon_pilon_pilon	8162956	3296	0.0004037753
tig00001925_pilon_pilon_pilon	1799557	726	0.0004034326
tig00000239_pilon_pilon_pilon	2213161	891	0.0004025916
tig00000139_pilon_pilon_pilon	1925613	775	0.0004024692
tig00002105_pilon_pilon_pilon	39759	16	0.0004024246
tig00001828_pilon_pilon_pilon	2951403	1187	0.0004021816
tig00002172_pilon_pilon_pilon	281768	113	0.0004010392
tig00001855_pilon_pilon_pilon	728467	292	0.0004008418
tig00000530_pilon_pilon_pilon	1579550	633	0.000400747
tig00000745_pilon_pilon_pilon	52494	21	0.0004000457
tig00002091_pilon_pilon_pilon	3447364	1370	0.0003974051
tig00000678_pilon_pilon_pilon	181315	72	0.000397099
tig00000486_pilon_pilon_pilon	2529789	1004	0.000396871
tig00001995_pilon_pilon_pilon	1125606	446	0.000396231
tig00001961_pilon_pilon_pilon	70834	28	0.0003952904
tig00001943_pilon_pilon_pilon	50642	20	0.0003949291
tig00001857_pilon_pilon_pilon	68423	27	0.0003946042
tig00000736_pilon_pilon_pilon	65938	26	0.0003943098
tig00000010_pilon_pilon_pilon	35558	14	0.0003937229
tig00002134_pilon_pilon_pilon	22859	9	0.000393718
tig00000114_pilon_pilon_pilon	251824	99	0.0003931317
tig00001907_pilon_pilon_pilon	1621997	637	0.0003927258
tig00001937_pilon_pilon_pilon	3865678	1518	0.0003926866
tig00001917_pilon_pilon_pilon	463624	182	0.0003925595
tig00002011_pilon_pilon_pilon	3909352	1532	0.0003918808
tig00000761_pilon_pilon_pilon	114939	45	0.000391512
tig00000275_pilon_pilon_pilon	40901	16	0.0003911885
tig00000840_pilon_pilon_pilon	35873	14	0.0003902657
tig00001903_pilon_pilon_pilon	20505	8	0.0003901487
tig00001922_pilon_pilon_pilon	2155459	840	0.0003897082
tig00000857_pilon_pilon_pilon	20529	8	0.0003896926
tig00000488_pilon_pilon_pilon	1293887	504	0.000389524
tig00000957_pilon_pilon_pilon	41111	16	0.0003891902
tig00000122_pilon_pilon_pilon	524261	204	0.0003891192
tig00002086_pilon_pilon_pilon	5538987	2153	0.0003886992
tig00000989_pilon_pilon_pilon	28324	11	0.0003883632
tig00000582_pilon_pilon_pilon	48977	19	0.0003879372
tig00000589_pilon_pilon_pilon	69882	27	0.0003863656
tig00000062_pilon_pilon_pilon	54572	21	0.0003848127
tig00001993_pilon_pilon_pilonpart1	2725186	1048	0.0003845609
tig00002102_pilon_pilon_pilon	96224	37	0.0003845195
tig00002220_pilon_pilon_pilon	36902	14	0.0003793832
tig00000287_pilon_pilon_pilon	50285	19	0.0003778463
tig00002235_pilon_pilon_pilon	29115	11	0.0003778121
tig00000932_pilon_pilon_pilon	68894	26	0.0003773914
tig00001894_pilon_pilon_pilon	2374194	892	0.0003757065
tig00002187_pilon_pilon_pilon	47953	18	0.0003753675
tig00001959_pilon_pilon_pilon	3025234	1131	0.0003738554
tig00000096_pilon_pilon_pilon	249492	93	0.0003727574
tig00001957_pilon_pilon_pilon	56348	21	0.000372684
tig00002051_pilon_pilon_pilonpart2	381047	142	0.0003726574
tig00000449_pilon_pilon_pilon	2521263	939	0.0003724324
tig00001987_pilon_pilon_pilonpart1	411296	153	0.0003719949
tig00001824_pilon_pilon_pilon	24208	9	0.0003717779
tig00002196_pilon_pilon_pilon	40400	15	0.0003712871
tig00002229_pilon_pilon_pilon	64955	24	0.0003694866
tig00001950_pilon_pilon_pilonpart2	480000	177	0.00036875
tig00001865_pilon_pilon_pilon	113981	42	0.0003684825
tig00000837_pilon_pilon_pilon	48889	18	0.000368181
tig00002232_pilon_pilon_pilon	73724	27	0.0003662308
tig00000747_pilon_pilon_pilon	106565	39	0.0003659738
tig00002164_pilon_pilon_pilon	123184	45	0.0003653072
tig00001930_pilon_pilon_pilon	43805	16	0.0003652551
tig00001900_pilon_pilon_pilon	41319	15	0.0003630291
tig00000471_pilon_pilon_pilon	24794	9	0.000362991
tig00000078_pilon_pilon_pilon	333717	121	0.0003625827
tig00000178_pilon_pilon_pilon	57981	21	0.0003621876
tig00002022_pilon_pilon_pilon	27636	10	0.0003618469
tig00000949_pilon_pilon_pilon	22179	8	0.0003607016
tig00000312_pilon_pilon_pilon	722806	260	0.0003597092
tig00001890_pilon_pilon_pilon	1020682	366	0.0003585838
tig00001986_pilon_pilon_pilon	25231	9	0.0003567041
tig00000173_pilon_pilon_pilon	194051	69	0.0003555766
tig00000836_pilon_pilon_pilon	53524	19	0.0003549809
tig00000748_pilon_pilon_pilon	53712	19	0.0003537385
tig00000197_pilon_pilon_pilon	1958886	692	0.000353262
tig00000200_pilon_pilon_pilon	1709266	603	0.000352783
tig00001886_pilon_pilon_pilon	45420	16	0.0003522677
tig00001954_pilon_pilon_pilon	28436	10	0.0003516669
tig00000579_pilon_pilon_pilon	915123	321	0.0003507725
tig00000870_pilon_pilon_pilon	62964	22	0.000349406
tig00002063_pilon_pilon_pilon	54572	19	0.0003481639
tig00001931_pilon_pilon_pilonpart1	767036	267	0.0003480932
tig00000910_pilon_pilon_pilon	40287	14	0.0003475066
tig00001953_pilon_pilon_pilon	141066	49	0.0003473551
tig00002208_pilon_pilon_pilon	72185	25	0.0003463323
tig00000674_pilon_pilon_pilon	106914	37	0.0003460725
tig00002239_pilon_pilon_pilon	26043	9	0.0003455823
tig00000719_pilon_pilon_pilon	60788	21	0.0003454629
tig00000189_pilon_pilon_pilon	40532	14	0.0003454061
tig00001955_pilon_pilon_pilon	72461	25	0.0003450132
tig00000590_pilon_pilon_pilon	34802	12	0.0003448078
tig00000834_pilon_pilon_pilon	40624	14	0.0003446239
tig00000280_pilon_pilon_pilon	43645	15	0.000343682
tig00000839_pilon_pilon_pilon	105314	36	0.0003418349
tig00002103_pilon_pilon_pilon	149337	51	0.0003415095
tig00002145_pilon_pilon_pilon	96735	33	0.0003411382
tig00002077_pilon_pilon_pilon	85288	29	0.0003400244
tig00002191_pilon_pilon_pilon	23540	8	0.0003398471
tig00000679_pilon_pilon_pilon	32412	11	0.0003393805
tig00000460_pilon_pilon_pilon	64844	22	0.0003392758
tig00000452_pilon_pilon_pilon	35434	12	0.0003386578
tig00001989_pilon_pilon_pilon	352243	119	0.000337835
tig00002210_pilon_pilon_pilon	26661	9	0.0003375717
tig00000270_pilon_pilon_pilon	97911	33	0.0003370408
tig00000770_pilon_pilon_pilon	56375	19	0.0003370288
tig00000759_pilon_pilon_pilon	65426	22	0.0003362578
tig00002124_pilon_pilon_pilon	44888	15	0.000334165
tig00002241_pilon_pilon_pilon	44975	15	0.0003335186
tig00002096_pilon_pilon_pilon	39689	13	0.0003275467
tig00001927_pilon_pilon_pilon	106870	35	0.0003275007
tig00000568_pilon_pilon_pilon	293545	96	0.0003270367
tig00002119_pilon_pilon_pilon	36760	12	0.0003264418
tig00002033_pilon_pilon_pilon	36908	12	0.0003251328
tig00001985_pilon_pilon_pilon	18500	6	0.0003243243
tig00002223_pilon_pilon_pilon	83739	27	0.0003224304
tig00000891_pilon_pilon_pilon	40342	13	0.0003222448
tig00002037_pilon_pilon_pilon	43540	14	0.0003215434
tig00000716_pilon_pilon_pilon	31113	10	0.0003214091
tig00001007_pilon_pilon_pilon	28038	9	0.0003209929
tig00000962_pilon_pilon_pilon	56234	18	0.000320091
tig00000712_pilon_pilon_pilon	140767	45	0.0003196772
tig00002110_pilon_pilon_pilon	638654	204	0.0003194218
tig00001990_pilon_pilon_pilon	115982	37	0.000319015
tig00002163_pilon_pilon_pilon	62754	20	0.0003187048
tig00002013_pilon_pilon_pilon	59650	19	0.0003185247
tig00000566_pilon_pilon_pilon	53939	17	0.0003151708
tig00001956_pilon_pilon_pilon	82752	26	0.0003141918
tig00002141_pilon_pilon_pilon	57585	18	0.0003125814
tig00002171_pilon_pilon_pilon	113146	35	0.0003093348
tig00000660_pilon_pilon_pilon	87454	27	0.0003087337
tig00001899_pilon_pilon_pilon	74557	23	0.0003084888
tig00000885_pilon_pilon_pilon	45437	14	0.0003081189
tig00002041_pilon_pilon_pilon	110557	34	0.0003075337
tig00002179_pilon_pilon_pilon	39150	12	0.0003065134
tig00000120_pilon_pilon_pilonpart2	274372	84	0.0003061537
tig00000754_pilon_pilon_pilon	22924	7	0.0003053568
tig00000277_pilon_pilon_pilon	32784	10	0.0003050268
tig00000210_pilon_pilon_pilon	453630	138	0.0003042127
tig00000447_pilon_pilon_pilon	46307	14	0.0003023301
tig00000916_pilon_pilon_pilon	66474	20	0.0003008695
tig00002059_pilon_pilon_pilon	13303	4	0.0003006841
tig00002195_pilon_pilon_pilon	53301	16	0.000300182
tig00002231_pilon_pilon_pilon	36811	11	0.0002988237
tig00000434_pilon_pilon_pilon	100716	30	0.0002978673
tig00000849_pilon_pilon_pilon	43740	13	0.0002972108
tig00000869_pilon_pilon_pilon	94224	28	0.0002971642
tig00002107_pilon_pilon_pilon	323293	96	0.0002969443
tig00000196_pilon_pilon_pilon	141446	42	0.0002969331
tig00000680_pilon_pilon_pilon	87723	26	0.0002963875
tig00002042_pilon_pilon_pilon	47258	14	0.0002962461
tig00000176_pilon_pilon_pilon	104654	31	0.0002962142
tig00000984_pilon_pilon_pilon	40722	12	0.000294681
tig00002001_pilon_pilon_pilon	61193	18	0.0002941513
tig00000765_pilon_pilon_pilon	44401	13	0.0002927862
tig00002121_pilon_pilon_pilon	236813	69	0.0002913691
tig00000936_pilon_pilon_pilon	48345	14	0.0002895853
tig00002046_pilon_pilon_pilon	34763	10	0.0002876622
tig00000813_pilon_pilon_pilon	24347	7	0.0002875098
tig00002175_pilon_pilon_pilon	101543	29	0.0002855933
tig00001880_pilon_pilon_pilon	42116	12	0.0002849273
tig00002198_pilon_pilon_pilon	42172	12	0.000284549
tig00000420_pilon_pilon_pilon	285340	81	0.0002838719
tig00002025_pilon_pilon_pilon	42342	12	0.0002834065
tig00001992_pilon_pilon_pilon	91800	26	0.0002832244
tig00000570_pilon_pilon_pilon	38935	11	0.0002825222
tig00001993_pilon_pilon_pilonpart2	74354	21	0.0002824327
tig00002156_pilon_pilon_pilon	31975	9	0.0002814699
tig00000828_pilon_pilon_pilon	32169	9	0.0002797725
tig00000735_pilon_pilon_pilon	82366	23	0.0002792414
tig00000781_pilon_pilon_pilon	118396	33	0.0002787256
tig00000338_pilon_pilon_pilon	183241	51	0.000278322
tig00000478_pilon_pilon_pilon	32660	9	0.0002755664
tig00002214_pilon_pilon_pilon	101625	28	0.0002755228
tig00000068_pilon_pilon_pilon	43696	12	0.0002746247
tig00002122_pilon_pilon_pilon	65560	18	0.0002745577
tig00002143_pilon_pilon_pilon	109571	30	0.0002737951
tig00000951_pilon_pilon_pilon	25591	7	0.0002735337
tig00002192_pilon_pilon_pilon	62270	17	0.0002730047
tig00001008_pilon_pilon_pilon	40317	11	0.0002728378
tig00000967_pilon_pilon_pilon	40653	11	0.0002705827
tig00000742_pilon_pilon_pilon	152017	41	0.0002697067
tig00000820_pilon_pilon_pilon	48263	13	0.0002693575
tig00002027_pilon_pilon_pilon	51993	14	0.000269267
tig00000654_pilon_pilon_pilon	55768	15	0.0002689715
tig00000431_pilon_pilon_pilon	152809	41	0.0002683088
tig00000145_pilon_pilon_pilon	55925	15	0.0002682164
tig00000600_pilon_pilon_pilon	175864	47	0.000267252
tig00001014_pilon_pilon_pilon	22937	6	0.0002615861
tig00000815_pilon_pilon_pilon	57595	15	0.0002604393
tig00000711_pilon_pilon_pilon	115768	30	0.000259139
tig00000577_pilon_pilon_pilon	50192	13	0.0002590054
tig00000974_pilon_pilon_pilon	42995	11	0.0002558437
tig00000605_pilon_pilon_pilon	35237	9	0.0002554133
tig00000455_pilon_pilon_pilon	35425	9	0.0002540579
tig00001994_pilon_pilon_pilon	31663	8	0.0002526608
tig00002215_pilon_pilon_pilon	43583	11	0.000252392
tig00000758_pilon_pilon_pilon	36276	9	0.0002480979
tig00000454_pilon_pilon_pilon	52635	13	0.0002469839
tig00000882_pilon_pilon_pilon	65010	16	0.000246116
tig00000930_pilon_pilon_pilon	32773	8	0.0002441034
tig00002180_pilon_pilon_pilon	57844	14	0.0002420303
tig00000861_pilon_pilon_pilon	33246	8	0.0002406305
tig00001808_pilon_pilon_pilon	71474	17	0.0002378487
tig00000771_pilon_pilon_pilon	105184	25	0.0002376787
tig00000917_pilon_pilon_pilon	54743	13	0.0002374733
tig00002112_pilon_pilon_pilon	54986	13	0.0002364238
tig00000591_pilon_pilon_pilon	39075	9	0.0002303263
tig00000740_pilon_pilon_pilon	34869	8	0.0002294302
tig00002020_pilon_pilon_pilon	26184	6	0.0002291476
tig00002032_pilon_pilon_pilon	83998	19	0.0002261959
tig00000892_pilon_pilon_pilon	57857	13	0.0002246919
tig00000859_pilon_pilon_pilon	40109	9	0.0002243885
tig00000185_pilon_pilon_pilon	62894	14	0.0002225968
tig00000726_pilon_pilon_pilon	62985	14	0.0002222751
tig00002203_pilon_pilon_pilon	82377	18	0.0002185076
tig00002183_pilon_pilon_pilon	82686	18	0.000217691
tig00000855_pilon_pilon_pilon	27593	6	0.0002174465
tig00000710_pilon_pilon_pilon	69360	15	0.000216263
tig00000199_pilon_pilon_pilon	32378	7	0.0002161962
tig00000362_pilon_pilon_pilon	97952	21	0.0002143907
tig00002204_pilon_pilon_pilon	27987	6	0.0002143853
tig00002173_pilon_pilon_pilon	28264	6	0.0002122842
tig00000177_pilon_pilon_pilon	94375	20	0.0002119205
tig00002035_pilon_pilon_pilon	28419	6	0.0002111264
tig00002194_pilon_pilon_pilon	76199	16	0.0002099765
tig00000685_pilon_pilon_pilon	100902	21	0.0002081227
tig00000976_pilon_pilon_pilon	29613	6	0.0002026137
tig00002065_pilon_pilon_pilon	49381	10	0.000202507
tig00000860_pilon_pilon_pilon	54659	11	0.0002012477
tig00000888_pilon_pilon_pilon	90231	18	0.000199488
tig00002054_pilon_pilon_pilon	86889	17	0.0001956519
tig00002221_pilon_pilon_pilon	77633	15	0.0001932168
tig00000437_pilon_pilon_pilon	120892	23	0.0001902525
tig00000288_pilon_pilon_pilon	47466	9	0.0001896094
tig00000871_pilon_pilon_pilon	58224	11	0.0001889255
tig00002052_pilon_pilon_pilon	37927	7	0.0001845651
tig00001827_pilon_pilon_pilon	38029	7	0.0001840701
tig00002243_pilon_pilon_pilon	33295	6	0.0001802072
tig00000436_pilon_pilon_pilon	55575	10	0.000179937
tig00000463_pilon_pilon_pilon	51449	9	0.0001749305
tig00002184_pilon_pilon_pilon	59479	10	0.0001681266
tig00000810_pilon_pilon_pilon	23804	4	0.000168039
tig00000852_pilon_pilon_pilon	31621	5	0.0001581228
tig00002118_pilon_pilon_pilon	41137	6	0.0001458541
tig00000291_pilon_pilon_pilon	41472	6	0.0001446759
tig00000752_pilon_pilon_pilon	35580	5	0.0001405284
tig00000955_pilon_pilon_pilon	28502	4	0.000140341
tig00001037_pilon_pilon_pilon	30842	4	0.0001296933
tig00000276_pilon_pilon_pilon	34417	3	8.7166225993E-005
tig00000441_pilon_pilon_pilon	23400	2	8.54700854701E-005
tig00000874_pilon_pilon_pilon	62698	5	7.97473603624E-005
tig00002034_pilon_pilon_pilon	59775	4	6.69176076955E-005
tig00002079_pilon_pilon_pilon	15443	1	6.47542575924E-005
tig00000995_pilon_pilon_pilon	32307	2	6.19060884638E-005
tig00001988_pilon_pilon_pilon	32815	2	6.09477373153E-005
tig00000105_pilon_pilon_pilon	40647	2	4.92041233055E-005
