# Supplementary material for: A high-quality genome sequence of Rosa chinensis to elucidate ornamental traits
Source: Nat Plants. 2018 Jun 11;4(7):473–84. doi: 10.1038/s41477-018-0166-1 (PMC6786968; doi:10.1038/s41477-018-0166-1)
Supplement: Supplementary file 6 — Details of the high-density SNP genetic maps from the OW progeny, obtained from a cross between R. chinensis ‘Old Blush’ (OB, female) and a hybrid of R. wichurana (W, male). Linkage maps for the maternal (A1 to A7) and paternal (B1 to B7) parents are provided, specifying the number of SNP per LG, the size (in cM), the number of unique loci per LG and the density of SNP/cM [file 41477_2018_166_MOESM6_ESM.xlsx]

## Sheet: Feuil1
Supplementary Table S4 : Details of the high density SNP genetic maps from the OW progeny, obtained from a cross between R. chinensis ‘Old Blush’ (OB, female) and a hybrid of R. wichurana (W, male). Linkage maps for the maternal (A1 to A7) and paternal (B1 to B7) parents are provided, specifying the number of SNP per LG, the size (in cM), the number of unique loci per LG and the density of SNP/cM.
LG Female (OB)	A1	A2	A3	A4	A5	A6	A7	TOTAL
No SNP	715	1114	528	227	1031	1153	863	5631
Size (cM)	72.9	40.1	49.7	52.2	96.2	72.7	86	469.8
Unique	87	51	51	43	124	101	95	552
Density SNP/cM	1.19	1.27	1.02	0.82	1.29	1.39	1.1	1.17
LG Male (W)	B1	B2	B3	B4	B5	B6	B7	TOTAL
No SNP	195	303	564	404	362	254	241	2323
Size (cM)	57.3	84.3	39.7	61.7	80.9	58.6	71.3	453.8
Unique	53	64	40	68	80	53	62	420
Density SNP/cM	0.92	0.76	1.00	1.1	0.99	0.9	0.87	0.93
