# Supplementary material for: A high-quality genome sequence of Rosa chinensis to elucidate ornamental traits
Source: Nat Plants. 2018 Jun 11;4(7):473–84. doi: 10.1038/s41477-018-0166-1 (PMC6786968; doi:10.1038/s41477-018-0166-1)
Supplement: Supplementary file 7 — Transposable element (TE) annotation in HapOB. A) Abundance of repetitive elements in the HapOB genome. Total number of elements per type and percentage relative to the total number of elements are shown. B) Comparison of TE in HapOB and F. vesca using automatic annotation with the REPET package: no manual curation step was done. C) Consensus library for TE annotation in HapOB genome. Each line represents a TE consensus genome family. TE consensus name: name of the consensus. Length (bp): TE consensus length in bp. Coverage (bp): cumulative genome coverage of this TE family in bp. Coverage (%): cumulative genome coverage of this TE family in percentage (calculated on 518515953 bp). Frags: number of TE fragments before the TEannot "long join procedure". fullLgthFrags: number of complete TE fragments before the TEannot ‘long join procedure’ (a full-length fragment represents only one fragment that covers 95% of the consensus). Copies: number of TE copies after the TEannot ‘long join procedure’ (a copy is a chain of fragments). fullLgthCopies: number of complete TE copies after the TEannot ‘long join procedure’ (a full-length copy is reconstructed by the join of fragmented multiple hits and all these fragments cover 95% of the consensus). meanId: mean identity calculated on the percentages of identity (between each copy with its TE consensus). sdId: standard deviation on the percentages of identities [file 41477_2018_166_MOESM7_ESM.xlsx]

## Sheet: Feuil1
Supplementary Table 5: Transposable element (TE) annotation in HapOB. A) Abundance of repetitive elements in the HapOB genome. Total number of elements per type, and percentage relative to the total number of elements are shown. B) Comparison of TE in HapOB and F. vesca using automatic annotation with the REPET package: no manual curation step was done C) Consensus library for TE annotation in Ha…
A)
TE Type	Class	number of TE copies after the Teannot (bp)	cumulative genome coverage of this TE family in percentage	cumulative genome coverage of this TE family (bp)
Class I (RXX)	Class I	237	0.0199473	103430
COPIA (RLC)	Class I	45290	12.6347	65512927
Gypsy (RLG)	Class I	56838	15.6989	81401243
LARD (RXX-LARD)	Class I	9615	1.72333	8935743
LINE (RIX)	Class I	25607	3.33891	17312797
potential LINE	Class I	20689	1.60927	8344296
potential SINE	Class I	2682	0.131945	684154
TRIM (RXX-TRIM)	Class I	121	0.0100545	52134
Class II (DXX)	Class II	14691	0.896775	4649921
Helitron (DHX)	Class II	4073	0.30343	1573335
MITE (DXX-MITE)	Class II	22910	1.29012	6689453
TIR (DTX)	Class II	115734	9.25671	47997504
caulimoviridae	other	2168	1.22797	6367246
chimeric	other	21411	1.90632	9884548
no category (noCat)	other	80247	7.26312	37660419
Potential Host Gene (PHG)	other	64453	5.82458	30201371
ribosomal (rDNA)	other	785	0.0755396	391685
Total		487551	63.2116	327762206
B)
	Fragaria vesca (211Mb) cumulative genome coverage of TE family in percentage	HapOB (518 Mb) cumulative genome coverage of TE family in percentage
ClassII (total)	11.03	15.71
Helitron	0.586571	1.40417
TIR	7.5359	12.1871
ClassI (total)	13.91	39.11
LTR	11.31	30.19
LINE	2.019	5.73651
SINE	0.416693	0.477052
Potential Host Gene	1.09	1.49
no Category	1.54021	6.89841
C)
TE consensus name	TE type	length (bp)	coverage (bp)	coverage (%)	frags	fullLgthFrags	copies	fullLgthCopies	meanId	sdId
RLC_denovoHm-B-G522-Map20_reversed	COPIA	6786	5265891	1.01557	3062	56	2080	126	88.93	5.27
RLC_denovoHm-B-G10060-Map5_reversed	COPIA	7525	5029116	0.969906	3490	19	2261	55	88.02	5.99
RLG_denovoHm-B-G1522-Map7	Gypsy	13256	2059938	0.397276	864	32	603	39	89.25	6.96
RLG_denovoHm-B-G10234-Map8	Gypsy	11731	1756243	0.338706	522	42	324	67	85.53	8.16
RLG-athila_denovoHm-B-R3969-Map20	Gypsy	14337	1682793	0.32454	1144	7	681	12	87.46	6.84
RLG-athila_denovoHm-B-R3161-Map20	Gypsy	13793	1614452	0.31136	1081	8	677	9	89.49	7.31
RLC_denovoHm-B-G9913-Map5	COPIA	6054	1585351	0.305748	910	109	719	146	87.98	7.94
RLG_denovoHm-B-G10228-Map6	Gypsy	10012	1575260	0.303802	1286	34	818	46	87.69	7.18
RLC_denovoHm-B-P339.78-Map5	COPIA	7064	1491996	0.287744	905	56	614	79	87.01	6.51
RXX-LARD_denovoHm-B-G1132-Map11	LARD	6682	1387097	0.267513	1574	17	1290	39	92.82	5.39
RLC_denovoHm-B-G1234-Map9_reversed	COPIA	6698	1307839	0.252227	698	11	389	73	88.43	5.93
RLG_denovoHm-B-R1727-Map20_reversed	Gypsy	14816	1282396	0.24732	1106	1	702	4	87.67	6.74
RLG_denovoHm-B-R11184-Map13	Gypsy	9814	1269806	0.244892	1139	7	644	10	86.96	5.25
RLG_denovoHm-B-G292-Map20_reversed	Gypsy	12564	1256619	0.242349	406	1	285	10	90.89	8.5
RLC_denovoHm-B-G9898-Map9	COPIA	7096	1205978	0.232583	699	17	460	40	88.57	6.34
RLC_denovoHm-B-P63.78-Map7	COPIA	6462	1203497	0.232104	635	27	469	42	89.33	5.31
RLC_denovoHm-B-P31.78-Map20	COPIA	7063	1176229	0.226845	638	15	475	32	92.52	6.27
RLG-tat_denovoHm-B-G424-Map20_reversed	Gypsy	12019	1138776	0.219622	444	4	232	9	84.11	8.51
RLC_denovoHm-B-P420.78-Map18	COPIA	7134	1108124	0.213711	1344	2	1043	2	87.01	6.67
RLG-tat_denovoHm-B-G10280-Map5_reversed	Gypsy	17446	1066428	0.205669	727	4	404	9	85.14	8.48
RLG-tat_denovoHm-B-G917-Map20	Gypsy	12786	1012427	0.195255	442	2	312	3	88.58	7.58
RLC_denovoHm-B-R1010-Map20_reversed	COPIA	7106	990249	0.190978	591	7	323	28	90.97	4.82
RLG-tat_denovoHm-B-R153-Map20	Gypsy	12235	983198	0.189618	338	4	193	8	86.62	8.81
RLG-tat_denovoHm-B-P2280.0-Map7_reversed	Gypsy	12453	966760	0.186447	238	19	181	20	89.82	11.17
RLG-tat_denovoHm-B-G10171-Map20	Gypsy	14480	955114	0.184201	529	4	274	21	82.55	9.58
RLC_denovoHm-B-G10015-Map6_reversed	COPIA	7057	951408	0.183487	477	23	321	35	87.96	6.47
caulimoviridae_denovoHm-B-P500.471-Map5	caulimoviridae	8144	936552	0.180622	320	45	227	70	89.56	5.34
RLG_denovoHm-B-R2221-Map20	Gypsy	14641	936266	0.180566	1214	3	728	3	86.5	7.07
RLG_denovoHm-B-R5254-Map20_reversed	Gypsy	7658	924379	0.178274	975	2	613	3	83.96	6.74
RLC_denovoHm-B-G9435-Map5_reversed	COPIA	6273	865973	0.16701	388	41	266	74	89.73	6.36
RXX-LARD_denovoHm-B-G1173-Map13	LARD	6579	838001	0.161615	745	6	562	14	94.02	4.94
RLG-tat_denovoHm-B-G10094-Map20_reversed	Gypsy	14646	833544	0.160756	337	6	187	19	86.79	9.3
RLG_denovoHm-B-G9887-Map6	Gypsy	7514	831819	0.160423	725	1	520	4	95.01	4.16
RLC_denovoHm-B-G8750-Map18	COPIA	5932	821025	0.158341	840	4	551	11	89.51	5.81
caulimoviridae_denovoHm-B-P137.471-Map20_reversed	caulimoviridae	8363	820236	0.158189	181	53	127	87	93.21	6.47
RIX-PHG-chim_denovoHm-B-R20581-Map10	chimeric	8367	791794	0.152704	3695	1	3310	1	81.78	7.48
RLG_denovoHm-B-R7458-Map20_reversed	Gypsy	11211	786372	0.151658	421	2	298	4	85.21	8.02
RLC_denovoHm-B-G1384-Map14	COPIA	6748	770498	0.148597	788	2	600	11	90.7	4.73
RLG_denovoHm-B-G10188-Map5	Gypsy	12021	741363	0.142978	610	4	438	6	87.01	6.84
RLC-tork_denovoHm-B-P827.1141-Map12	COPIA	7220	736291	0.142	194	64	158	78	94.56	6.77
RLC_denovoHm-B-G739-Map20	COPIA	6587	731149	0.141008	377	3	257	23	91.44	6.85
RXX-LARD_denovoHm-B-R18803-Map5	LARD	6001	717556	0.138386	1436	1	1017	1	82.01	5.9
RLG_denovoHm-B-R6365-Map10	Gypsy	7944	709251	0.136785	781	4	521	5	84.77	7.63
RLG-tat_denovoHm-B-P43.0-Map6_reversed	Gypsy	12359	706642	0.136282	190	22	160	24	88.76	11.62
RLC_denovoHm-B-G9868-Map6_reversed	COPIA	6902	705885	0.136136	304	24	243	35	91.01	6.52
caulimoviridae_denovoHm-B-P241.471-Map20	caulimoviridae	8477	703049	0.135589	150	68	125	76	93.92	7.89
RLG-del_denovoHm-B-R1133-Map20_reversed	Gypsy	10470	702229	0.135431	752	11	493	13	82.7	8.13
RLG-tat_denovoHm-B-G122-Map20	Gypsy	12632	702211	0.135427	336	4	256	8	87.52	9.5
RLG-tat_denovoHm-B-G1615-Map20_reversed	Gypsy	12905	690264	0.133123	281	2	218	2	87.04	9.1
RLC_denovoHm-B-P610.78-Map8	COPIA	6855	688793	0.132839	401	21	285	37	87.02	6.78
RLG_denovoHm-B-G1699-Map20_reversed	Gypsy	12003	681942	0.131518	234	6	156	19	85.14	11.47
RLC_denovoHm-B-P731.691-Map9_reversed	COPIA	4655	680219	0.131186	716	26	525	62	87.84	6.41
RLG_denovoHm-B-G10198-Map13_reversed	Gypsy	11551	652709	0.12588	943	1	701	2	88.05	7.55
RLG-del_denovoHm-B-R3881-Map20_reversed	Gypsy	10491	651531	0.125653	962	4	625	4	82.77	7.47
RLC_denovoHm-B-P1333.78-Map10	COPIA	6942	636841	0.12282	436	29	302	38	86.47	8.51
RLG_denovoHm-B-R267-Map20_reversed	Gypsy	9573	633515	0.122178	808	3	644	3	83.18	7.49
RLG_denovoHm-B-G10115-Map5_reversed	Gypsy	11657	619762	0.119526	351	5	253	9	82.67	8.69
RLG_denovoHm-B-G243-Map20_reversed	Gypsy	10865	619392	0.119455	246	23	192	32	85.7	10.57
RLG-tat_denovoHm-B-R4130-Map20	Gypsy	10803	617645	0.119118	265	7	176	28	85.35	8.78
RLC_denovoHm-B-P1892.78-Map6	COPIA	5922	604992	0.116678	489	17	378	24	88.32	6.5
noCat_denovoHm-B-R8135-Map13	no category	1447	591438	0.114064	1935	15	1380	19	83.03	4.75
RLG-tat_denovoHm-B-R133-Map20_reversed	Gypsy	13561	583040	0.112444	283	6	196	14	82.77	8.67
RLG_denovoHm-B-R12443-Map5	Gypsy	8970	580360	0.111927	799	6	454	8	83.63	6.48
RLG_denovoHm-B-R15023-Map13_reversed	Gypsy	4753	580118	0.11188	392	27	294	39	78.73	8.09
RLG_denovoHm-B-G1686-Map20	Gypsy	8603	568177	0.109578	540	8	422	15	88.58	8.95
RLG-athila_denovoHm-B-G10148-Map20_reversed	Gypsy	11445	566009	0.109159	496	1	382	1	92.35	7.24
RLG_denovoHm-B-G1239-Map16	Gypsy	10683	564915	0.108948	436	1	306	2	93.67	6.28
RLG_denovoHm-B-G10102-Map5	Gypsy	7677	564894	0.108944	586	9	434	12	84.01	8.92
RLG-tat_denovoHm-B-R2490-Map20	Gypsy	10577	555230	0.107081	270	8	181	17	81.27	6.8
RLG_denovoHm-B-R5275-Map15	Gypsy	8799	553660	0.106778	1009	1	658	2	82.35	6.87
RLG-tat_denovoHm-B-P382.0-Map5	Gypsy	11954	552821	0.106616	136	14	104	23	87.27	13.24
RLG_denovoHm-B-G1361-Map11	Gypsy	9720	552131	0.106483	692	2	447	5	87.92	7.28
caulimoviridae_denovoHm-B-R1621-Map20_reversed	caulimoviridae	8207	547924	0.105672	328	3	218	6	86.94	5.49
PHG_denovoHm-B-R6324-Map5	Potential Host Gene	4769	542136	0.104555	6353	2	1845	2	81.7	6.3
noCat_denovoHm-B-R221-Map20	no category	3858	541785	0.104488	1570	1	767	1	83.77	7.55
RLG_denovoHm-B-G10270-Map12	Gypsy	13135	534514	0.103085	361	5	267	10	83.05	8.31
RSX—DXX-chim_denovoHm-B-R9389-Map14_reversed	chimeric	10387	534058	0.102997	2031	2	1738	2	84.21	6.76
RLG_denovoHm-B-R11665-Map8	Gypsy	9344	532374	0.102673	667	1	412	1	84.61	7.71
RLC_denovoHm-B-P1429.78-Map6	COPIA	6650	528476	0.101921	278	11	147	52	90.76	7.72
RLG-tat_denovoHm-B-G10243-Map18_reversed	Gypsy	14581	525210	0.101291	203	3	116	18	87.49	9.03
RXX-LARD_denovoHm-B-R6805-Map9	LARD	5527	516239	0.0995609	1011	1	769	1	83.01	6.83
DXX-PHG-chim_denovoHm-B-G8211-Map5	chimeric	1687	515177	0.0993561	1370	8	999	13	80.98	6.92
RLC_denovoHm-B-R1033-Map20	COPIA	6749	514152	0.0991584	442	1	309	5	88.55	6.35
RLG_denovoHm-B-R3565-Map20	Gypsy	10242	506381	0.0976597	650	2	381	2	86.67	6.64
RXX-LARD_denovoHm-B-G1181-Map20	LARD	9563	499033	0.0962426	442	4	239	9	83.04	7.23
RXX-LARD_denovoHm-B-R14963-Map6	LARD	5931	494056	0.0952827	971	2	699	2	81.88	5.43
RXX-LARD_denovoHm-B-G9658-Map20	LARD	5824	490475	0.0945921	542	1	458	7	94.15	5.98
DTX_denovoHm-B-R2785-Map20	TIR	10332	489646	0.0944322	548	3	325	8	80.26	8.81
RLG_denovoHm-B-R3082-Map20	Gypsy	10218	487075	0.0939364	302	5	217	9	77.23	9.82
RLG-tat_denovoHm-B-P879.437-Map10	Gypsy	15013	483366	0.093221	173	2	104	14	89.27	9.98
RLG_denovoHm-B-R2345-Map20	Gypsy	9274	479179	0.0924136	857	1	716	1	84.05	6.32
noCat_denovoHm-B-R8103-Map20	no category	4466	479149	0.0924078	1291	1	922	2	80.2	6.55
RLC_denovoHm-B-P1904.78-Map9_reversed	COPIA	6873	470712	0.0907806	343	29	224	32	85.09	8.72
noCat_denovoHm-B-R5825-Map12	no category	1777	466950	0.0900551	2180	1	1500	1	83.72	4.97
RLC_denovoHm-B-R82-Map20	COPIA	6689	451196	0.0870168	261	7	198	15	89.12	6.5
RLC_denovoHm-B-R6976-Map20_reversed	COPIA	6269	446468	0.086105	375	9	247	17	88.63	6.04
caulimoviridae_denovoHm-B-G10098-Map8	caulimoviridae	8240	445085	0.0858382	131	27	84	40	90.38	5.92
RLC_denovoHm-B-P1930.172-Map7	COPIA	7458	438374	0.084544	219	15	154	27	89.92	7.1
RLC_denovoHm-B-G9892-Map5_reversed	COPIA	6734	434106	0.0837209	694	12	595	13	87.09	7.07
RLG_denovoHm-B-G10277-Map5_reversed	Gypsy	9825	431316	0.0831828	207	15	143	17	84.08	9.12
RXX-LARD_denovoHm-B-R1563-Map20	LARD	15242	429841	0.0828983	449	2	298	2	81.8	7.95
RXX-LARD_denovoHm-B-G10157-Map10	LARD	6476	428086	0.0825599	485	1	319	5	90.84	6.35
RLC_denovoHm-B-P2067.78-Map5_reversed	COPIA	6676	424452	0.081859	486	9	375	13	86.73	6.05
RLC_denovoHm-B-P1501.78-Map7_reversed	COPIA	6191	412874	0.0796261	183	39	156	43	90.45	6.41
RLG_denovoHm-B-G10224-Map14_reversed	Gypsy	9952	411849	0.0794284	208	10	145	14	87.46	9.81
RXX-LARD_denovoHm-B-G9723-Map6	LARD	8439	409799	0.0790331	384	2	306	4	87.32	7.43
DTX_denovoHm-B-R3168-Map13_reversed	TIR	10118	408137	0.0787125	313	1	190	3	82.51	8.4
noCat_denovoHm-B-R23423-Map16	no category	6186	406635	0.0784229	620	1	501	2	83.41	5.64
RXX-chim_denovoHm-B-R5401-Map6	chimeric	12801	401745	0.0774798	2895	3	1458	3	79.68	5.77
RLG_denovoHm-B-R504-Map19	Gypsy	9685	401133	0.0773617	557	1	361	4	82.52	6.08
noCat_denovoHm-B-P845.56-Map18	no category	3077	398902	0.0769315	805	25	536	30	85.68	8.11
RXX-LARD_denovoHm-B-R1397-Map7	LARD	5304	398724	0.0768972	985	1	639	1	82.12	6.26
DTX_denovoHm-B-R358-Map17	TIR	8980	392981	0.0757896	1737	2	1621	2	82.91	4.72
RLC_denovoHm-B-G9923-Map6_reversed	COPIA	5485	390628	0.0753358	166	50	144	55	89.49	7.02
DTX_denovoHm-B-R2977-Map7	TIR	7173	390597	0.0753298	690	1	547	1	76.89	6.5
RLC_denovoHm-B-G9653-Map6_reversed	COPIA	6445	383641	0.0739883	202	11	172	13	90.13	7.18
RLG_denovoHm-B-G10249-Map8	Gypsy	11802	382951	0.0738552	187	4	125	10	81.49	9.55
RLG_denovoHm-B-G9441-Map5	Gypsy	6638	382591	0.0737858	286	3	228	5	88.26	8.68
RLC_denovoHm-B-P2553.17-Map6	COPIA	5081	379984	0.073283	242	15	149	18	88.37	8.66
RLG_denovoHm-B-G10247-Map14_reversed	Gypsy	10986	369201	0.0712034	248	12	212	13	87.15	9.52
RXX-LARD_denovoHm-B-R6192-Map20	LARD	9214	369112	0.0711862	322	2	198	19	82.1	8.46
noCat_denovoHm-B-R19298-Map11	no category	2716	368927	0.0711506	438	42	338	60	80.21	5.98
RLG_denovoHm-B-R14650-Map5	Gypsy	5508	367115	0.0708011	219	3	149	3	70.85	6.72
RLG_denovoHm-B-R16330-Map12	Gypsy	12646	366888	0.0707573	574	2	437	4	82.22	7.19
RLC_denovoHm-B-R215-Map20	COPIA	7603	361945	0.069804	225	6	169	18	90.03	6.84
DXX_denovoHm-B-R14992-Map7	Class II	1684	360819	0.0695869	1348	3	905	3	80.79	4.76
RLG_denovoHm-B-R1241-Map20	Gypsy	8944	357107	0.068871	536	2	460	2	84.2	7.13
RLG_denovoHm-B-R668-Map20_reversed	Gypsy	9155	356001	0.0686577	779	1	672	2	83.77	6.66
RLG-tat_denovoHm-B-R4895-Map20	Gypsy	15069	354663	0.0683996	623	2	463	2	77.34	9.42
RXX-LARD_denovoHm-B-G10275-Map5	LARD	9454	349377	0.0673802	268	5	149	5	83.13	8.28
RLC_denovoHm-B-G9880-Map7	COPIA	5474	348523	0.0672155	189	24	155	30	88.5	6.6
RLG_denovoHm-B-R479-Map20_reversed	Gypsy	5492	347579	0.0670334	387	21	343	26	87.09	6.66
RLG-tat_denovoHm-B-R5316-Map20	Gypsy	12915	347544	0.0670267	161	1	110	8	83.74	9.08
noCat_denovoHm-B-R1013-Map20	no category	5417	347540	0.0670259	347	5	264	7	89.57	5.64
PHG_denovoHm-B-R6385-Map8	Potential Host Gene	10331	346103	0.0667488	1577	2	1376	2	86.48	6.27
PHG_denovoHm-B-R8854-Map8	Potential Host Gene	9009	345274	0.0665889	558	2	428	5	84.6	7.42
RLG_denovoHm-B-G1539-Map20	Gypsy	9615	343292	0.0662066	342	2	213	5	84.97	8.17
noCat_denovoHm-B-R3404-Map13	no category	1438	342058	0.0659687	1021	37	641	41	84.08	4.06
RLG-tat_denovoHm-B-G10155-Map7_reversed	Gypsy	14533	341994	0.0659563	90	5	68	8	87.27	9.98
RLG_denovoHm-B-G10205-Map12	Gypsy	10607	340440	0.0656566	182	1	140	1	92.22	6.63
RLG_denovoHm-B-G9709-Map7	Gypsy	10199	335002	0.0646078	297	6	224	7	83.98	9.67
RIX_denovoHm-B-R27363-Map5_reversed	LINE	6576	334675	0.0645448	307	2	244	2	71.53	7.44
caulimoviridae_denovoHm-B-P2605.471-Map5_reversed	caulimoviridae	8128	334478	0.0645068	103	20	66	33	90.02	6.74
RLG-chim_denovoHm-B-R419-Map20_reversed	chimeric	3528	333115	0.0642439	408	2	360	2	92.31	6.64
PHG_denovoHm-B-R28433-Map12_reversed	Potential Host Gene	16109	332945	0.0642111	608	1	473	1	80.08	7.48
PHG_denovoHm-B-G1486-Map8	Potential Host Gene	8575	330304	0.0637018	303	15	237	17	87.32	8.17
RLG_denovoHm-B-R10768-Map8	Gypsy	4065	324512	0.0625848	563	2	366	3	80.49	5.14
RIX_denovoHm-B-R744-Map20	LINE	4517	324182	0.0625211	445	2	325	2	73.04	7.41
RLC_denovoHm-B-P857.17-Map7	COPIA	4417	322626	0.062221	129	49	108	61	93.35	7.81
PHG_denovoHm-B-R8764-Map12	Potential Host Gene	5231	321537	0.062011	881	2	791	2	78.83	6.11
RLG_denovoHm-B-R8924-Map20_reversed	Gypsy	9412	316109	0.0609642	410	3	307	3	78.05	9.46
DTX_denovoHm-B-G11879-Map20	TIR	774	315743	0.0608936	1518	33	1034	39	89.66	4.82
PHG_denovoHm-B-R8560-Map8	Potential Host Gene	11331	315327	0.0608134	1377	1	1087	1	81.19	5.92
RLC_denovoHm-B-P871.17-Map12_reversed	COPIA	5088	315231	0.0607949	200	23	130	24	86.59	8.66
RLG-tat_denovoHm-B-R2058-Map20	Gypsy	13647	310277	0.0598394	127	7	87	12	81.48	10.55
RLG_denovoHm-B-G9961-Map5	Gypsy	9149	309212	0.059634	291	3	193	4	89.33	7.12
RLG-del_denovoHm-B-R150-Map20	Gypsy	11071	308297	0.0594576	365	1	192	1	81.61	8.43
RLG_denovoHm-B-G10070-Map20	Gypsy	10618	307872	0.0593756	142	2	101	8	88.35	10.16
noCat_denovoHm-B-R6482-Map20	no category	5060	307139	0.0592342	319	11	238	19	86.3	7.28
RLC_denovoHm-B-G257-Map20_reversed	COPIA	6736	305050	0.0588314	229	1	151	36	87.32	8.16
RLG_denovoHm-B-R3266-Map20	Gypsy	8953	303209	0.0584763	463	2	267	2	82.39	7.54
RLC_denovoHm-B-P644.17-Map20	COPIA	5133	302372	0.0583149	173	18	115	22	91.64	9.41
PHG_denovoHm-B-G9976-Map5	Potential Host Gene	8141	300629	0.0579787	433	4	384	7	86.51	8.4
RLG-tat_denovoHm-B-R293-Map20_reversed	Gypsy	15026	300403	0.0579352	196	6	150	13	88.38	9.37
PHG_denovoHm-B-R27301-Map8	Potential Host Gene	8801	299854	0.0578293	463	4	304	6	78.62	8.61
PHG_denovoHm-B-R8835-Map9	Potential Host Gene	8994	299545	0.0577697	422	2	353	3	84.56	8.17
DTX_denovoHm-B-G17368-Map8	TIR	959	298540	0.0575759	1716	10	1639	11	81.48	5.7
RLG-athila_denovoHm-B-R3855-Map20_reversed	Gypsy	11698	297312	0.057339	367	1	239	1	84.99	6.75
RLC_denovoHm-B-P2891.224-Map5	COPIA	5421	296888	0.0572573	275	9	181	13	87.36	7.84
noCat_denovoHm-B-R12641-Map16	no category	3366	296627	0.0572069	355	15	268	31	80.35	6.11
RLG-galadriel_denovoHm-B-R1372-Map20_reversed	Gypsy	5852	296315	0.0571467	106	28	79	34	90.44	9.49
DTX-chim_denovoHm-B-R27601-Map5_reversed	chimeric	8307	294410	0.0567794	867	3	657	3	81.89	6.71
RLG-tat_denovoHm-B-G740-Map20_reversed	Gypsy	14618	294385	0.0567745	91	4	62	10	88.1	10.77
noCat_denovoHm-B-R4013-Map16	no category	2948	293440	0.0565923	783	4	606	4	83.62	6.38
RLG-tat_denovoHm-B-G10250-Map5	Gypsy	13547	293206	0.0565472	179	3	134	5	75.14	10.57
RLG_denovoHm-B-G9841-Map5_reversed	Gypsy	7682	293073	0.0565215	261	2	209	2	84.54	6.18
noCat_denovoHm-B-P12.0-Map20	no category	682	291450	0.0562085	673	22	605	30	91.28	5.59
RLG-tat_denovoHm-B-G10225-Map18	Gypsy	14513	291348	0.0561888	105	5	77	11	87.7	8.49
RXX-LARD_denovoHm-B-G9734-Map7	LARD	8384	291178	0.056156	261	5	195	10	86.18	8.38
RLC_denovoHm-B-P1159.78-Map12_reversed	COPIA	7050	289786	0.0558876	321	3	227	5	83.79	7.53
DTX-chim_denovoHm-B-R20708-Map19	chimeric	11848	286363	0.0552274	212	1	158	1	89.12	5.95
noCat_denovoHm-B-G1290-Map13	no category	1911	285689	0.0550974	485	1	436	1	83.45	7.38
RLG_denovoHm-B-G10176-Map20_reversed	Gypsy	11401	284645	0.0548961	163	3	138	3	83.04	11.44
RLG_denovoHm-B-R14959-Map13	Gypsy	5951	283875	0.0547476	699	1	579	1	82.1	7.59
noCat_denovoHm-B-R840-Map20	no category	1887	283110	0.0546001	471	8	428	9	87.14	7.15
PHG_denovoHm-B-G6607-Map11	Potential Host Gene	2592	282238	0.0544319	224	61	212	62	87.14	3.69
DTX-RLG-chim_denovoHm-B-R5292-Map6_reversed	chimeric	6487	281296	0.0542502	731	1	543	1	80.94	5.91
RLC_denovoHm-B-R190-Map20_reversed	COPIA	7441	280983	0.0541898	211	5	143	15	90.56	7.14
caulimoviridae_denovoHm-B-R11449-Map10_reversed	caulimoviridae	8410	279676	0.0539378	74	11	47	23	92.75	5.92
RLG_denovoHm-B-R10775-Map10	Gypsy	3157	278609	0.053732	466	9	309	12	80.86	5.73
PHG_denovoHm-B-R28746-Map11_reversed	Potential Host Gene	6672	277888	0.053593	628	1	414	1	77.98	7.02
caulimoviridae_denovoHm-B-G10110-Map20	caulimoviridae	8436	276943	0.0534107	144	8	108	18	89	8.82
RLG_denovoHm-B-R9-Map20_reversed	Gypsy	10583	275763	0.0531831	294	1	183	1	84.66	7.6
RLC_denovoHm-B-G1673-Map20_reversed	COPIA	6790	275709	0.0531727	639	2	501	11	82.82	6.89
noCat_denovoHm-B-R3245-Map11	no category	3306	273188	0.0526865	271	14	188	20	89.35	4.87
RLC-sire_denovoHm-B-R846-Map20	COPIA	9210	270305	0.0521305	128	1	87	7	81.53	5.62
RLC_denovoHm-B-G10093-Map14	COPIA	7252	267652	0.0516189	154	14	120	18	86.29	8.1
RLC_denovoHm-B-R1215-Map20	COPIA	6267	267234	0.0515382	294	1	207	2	86.47	6.07
RLG_denovoHm-B-R17196-Map11	Gypsy	8825	266178	0.0513346	199	8	140	10	82.98	7.24
RLG_denovoHm-B-G9969-Map5	Gypsy	10559	265805	0.0512626	139	6	108	12	81.8	11.37
noCat_denovoHm-B-R6342-Map19	no category	3621	265486	0.0512011	372	8	269	18	81.97	7.67
RLG-tat_denovoHm-B-G10208-Map20	Gypsy	11019	264546	0.0510198	99	5	72	7	90.97	9.56
RLC_denovoHm-B-G9643-Map19_reversed	COPIA	7181	263938	0.0509026	191	2	164	3	92.99	6.85
RIX_denovoHm-B-R4875-Map16_reversed	LINE	6133	263072	0.0507356	255	2	197	4	77.19	9
RLC_denovoHm-B-G506-Map12_reversed	COPIA	5943	261809	0.050492	285	2	209	5	88.77	5.72
DXX_denovoHm-B-G2602-Map20	Class II	1252	261554	0.0504428	360	91	307	97	90.24	4.51
caulimoviridae_denovoHm-B-G9950-Map5_reversed	caulimoviridae	8086	261549	0.0504418	139	8	100	13	89.08	5.79
RLG-del_denovoHm-B-G10217-Map20	Gypsy	10941	261343	0.0504021	394	1	279	1	80.74	6.7
RLG_denovoHm-B-G9125-Map20_reversed	Gypsy	5556	259588	0.0500636	112	12	82	36	93.72	6.93
RLG_denovoHm-B-R5680-Map13	Gypsy	6174	258840	0.0499194	415	3	298	4	82.07	7.62
RLC_denovoHm-B-G10173-Map14	COPIA	7395	258663	0.0498853	141	10	102	15	87.38	9.03
DTX_denovoHm-B-R2659-Map7	TIR	4836	258488	0.0498515	254	9	173	11	85.83	6.58
RLC_denovoHm-B-R12158-Map20	COPIA	6617	258201	0.0497962	246	1	166	2	88.37	6.78
DXX_denovoHm-B-P1614.1255-Map8	Class II	2796	256942	0.0495533	731	21	631	25	82.73	8.23
noCat_denovoHm-B-R2044-Map17	no category	8210	256881	0.0495416	846	1	625	1	79.28	6
caulimoviridea-chim_denovoHm-B-R7028-Map20	chimeric	16030	256723	0.0495111	335	1	255	1	91	9.6
RLC_denovoHm-B-P675.289-Map14	COPIA	5020	255594	0.0492934	153	27	136	30	91.41	8.65
PHG_denovoHm-B-R11523-Map5	Potential Host Gene	8278	255239	0.0492249	335	8	289	12	84.34	7.94
PHG_denovoHm-B-R607-Map11	Potential Host Gene	8300	253441	0.0488781	1051	2	876	2	81.54	5.69
DTX_denovoHm-B-R4192-Map17_reversed	TIR	9849	251081	0.048423	221	1	155	2	89.06	7.38
RLG-tat_denovoHm-B-G10230-Map6_reversed	Gypsy	14528	250388	0.0482894	101	5	71	9	86.18	9.11
noCat_denovoHm-B-R6020-Map5	no category	5192	250366	0.0482851	910	2	705	2	81.51	5.64
DTX_denovoHm-B-R14784-Map11	TIR	11663	250243	0.0482614	254	2	175	4	83.47	8.04
RLG_denovoHm-B-R3067-Map20_reversed	Gypsy	10458	250059	0.0482259	253	2	204	2	87.04	9.14
PHG_denovoHm-B-R24701-Map8	Potential Host Gene	3364	249921	0.0481993	1011	2	937	2	86.21	5.41
caulimoviridae_denovoHm-B-R178-Map20_reversed	caulimoviridae	8145	249778	0.0481717	140	5	109	8	87.24	6.83
DTX_denovoHm-B-R7212-Map15	TIR	2093	248615	0.0479474	746	2	539	6	80.83	5.63
RIX_denovoHm-B-R5736-Map10	LINE	9802	247962	0.0478215	1374	1	1321	1	81.45	6.82
RLG_denovoHm-B-G10066-Map12	Gypsy	8744	247621	0.0477557	216	2	172	3	89.13	7.39
noCat_denovoHm-B-R4166-Map11	no category	3545	247499	0.0477322	306	15	218	29	80.16	7.56
RIX_denovoHm-B-R13025-Map7_reversed	LINE	4238	246906	0.0476178	142	21	115	31	72.79	7.98
RLC_denovoHm-B-G1518-Map10	COPIA	6361	246324	0.0475056	161	24	133	32	86.73	7.51
noCat_denovoHm-B-R6050-Map12	no category	2660	245560	0.0473582	286	30	235	44	81.64	6.74
RLC_denovoHm-B-R17093-Map16_reversed	COPIA	6397	245537	0.0473538	266	6	197	14	84.99	5.71
RLC_denovoHm-B-P1152.172-Map5_reversed	COPIA	7221	245333	0.0473145	228	5	176	7	88.63	6.71
RLG_denovoHm-B-R4140-Map20	Gypsy	7485	245085	0.0472666	319	1	233	1	82.04	8.09
PHG_denovoHm-B-R17020-Map11	Potential Host Gene	7304	242954	0.0468556	775	1	601	1	82.92	8.18
DXX_denovoHm-B-R10327-Map5	Class II	1918	242268	0.0467233	1388	3	1101	3	80.6	5.26
PHG_denovoHm-B-R22571-Map6	Potential Host Gene	6279	241156	0.0465089	480	2	362	2	82.38	5.43
PHG_denovoHm-B-R12233-Map6	Potential Host Gene	8676	241067	0.0464917	377	4	306	7	84.4	7.94
PHG_denovoHm-B-R1543-Map20	Potential Host Gene	3972	240525	0.0463872	542	1	434	1	83.4	7.95
RIX_denovoHm-B-R3078-Map8	LINE	6078	240432	0.0463693	206	4	140	4	72.86	8.31
RLG_denovoHm-B-R8431-Map13	Gypsy	9424	240142	0.0463133	406	2	256	3	84.38	6.3
RIX_denovoHm-B-R18285-Map5_reversed	LINE	6065	238525	0.0460015	230	15	193	20	76.15	7.36
RLG_denovoHm-B-R2424-Map9	Gypsy	2839	237896	0.0458802	236	29	190	37	82.19	6.88
DTX-chim_denovoHm-B-G10256-Map10	chimeric	12995	237718	0.0458458	244	5	193	5	87.34	7.61
RLC-sire_denovoHm-B-R120-Map20	COPIA	9343	237461	0.0457963	257	3	155	7	86	7.57
DXX-chim_denovoHm-B-G9225-Map5	chimeric	2538	237288	0.0457629	1419	8	681	8	85.26	7.36
PHG_denovoHm-B-R9203-Map6	Potential Host Gene	8714	237234	0.0457525	184	10	161	10	85.86	8.41
RLG_denovoHm-B-G10180-Map5	Gypsy	10648	237163	0.0457388	153	3	105	5	82.82	9.95
noCat_denovoHm-B-P1824.56-Map11	no category	3218	235905	0.0454962	643	9	413	10	83.35	8.01
noCat_denovoHm-B-R2369-Map13	no category	2633	235826	0.045481	414	26	348	30	78.9	6.46
DTX_denovoHm-B-P261.78-Map20	TIR	1029	235322	0.0453838	377	3	345	3	93.38	6.08
RLC_denovoHm-B-P815.78-Map20	COPIA	6618	233292	0.0449923	224	25	173	26	87.84	7.88
RLG_denovoHm-B-R5900-Map20	Gypsy	7480	233235	0.0449813	259	2	214	4	87.07	8.93
RLG_denovoHm-B-R687-Map7_reversed	Gypsy	5098	232689	0.044876	174	7	115	9	75.16	8.24
PHG_denovoHm-B-R445-Map20	Potential Host Gene	728	230031	0.0443633	1025	6	910	9	88.58	8.21
DTX_denovoHm-B-P1694.1197-Map12	TIR	5365	228194	0.0440091	189	19	126	20	89.28	10.66
noCat_denovoHm-B-R1391-Map15	no category	3696	227913	0.0439549	314	8	246	10	82.51	7.31
RLG_denovoHm-B-R273-Map13_reversed	Gypsy	5398	227621	0.0438986	134	22	116	26	92.66	6.38
RLG_denovoHm-B-R15621-Map13	Gypsy	7058	227512	0.0438775	234	5	183	7	83.72	6.54
RLG_denovoHm-B-R289-Map20	Gypsy	3294	227451	0.0438658	558	3	417	4	81.37	6.19
DTX_denovoHm-B-G533-Map20_reversed	TIR	2928	226788	0.0437379	1549	4	1256	8	78.82	5.32
RLG_denovoHm-B-R7499-Map9	Gypsy	2775	226232	0.0436307	414	12	314	16	80.93	5.44
RLC_denovoHm-B-G9910-Map9_reversed	COPIA	5530	225236	0.0434386	90	21	76	25	89.51	6.35
RIX_denovoHm-B-R1029-Map20	LINE	6632	224995	0.0433921	465	4	368	4	75.18	10.9
DTX-chim_denovoHm-B-R10702-Map10_reversed	chimeric	10850	224881	0.0433701	482	1	371	1	81.95	8.49
PHG_denovoHm-B-G1158-Map20	Potential Host Gene	9131	224773	0.0433493	473	2	421	3	83.19	7.93
RLG_denovoHm-B-R7199-Map9	Gypsy	3271	223863	0.0431738	304	1	239	1	85.35	6.5
PHG_denovoHm-B-G1190-Map7	Potential Host Gene	8100	223690	0.0431404	206	16	181	18	84.64	7.44
RLG_denovoHm-B-R1984-Map20	Gypsy	10203	222369	0.0428857	145	5	116	7	76.37	9.28
DTX_denovoHm-B-R527-Map20	TIR	5498	221988	0.0428122	357	4	227	4	87.33	9.89
RLG_denovoHm-B-R2428-Map9	Gypsy	6782	220584	0.0425414	557	2	445	2	81.69	6.88
RXX-LARD_denovoHm-B-R33466-Map14	LARD	10633	219430	0.0423189	368	1	310	4	83.07	7.9
Potential-RIX_denovoHm-B-R6938-Map6	potential LINE	1122	218508	0.042141	385	74	339	80	76.78	6.54
noCat_denovoHm-B-R4081-Map20	no category	1970	218229	0.0420872	324	29	231	66	91.84	4.23
noCat_denovoHm-B-R4565-Map11	no category	11746	217859	0.0420159	841	1	715	2	83.66	6.09
DHX_denovoHm-B-R9326-Map8	Helitron	8170	217579	0.0419619	385	2	338	3	80.36	7.74
DTX_denovoHm-B-R1004-Map20	TIR	2975	217530	0.0419524	1058	13	896	14	79.58	6
RLG_denovoHm-B-G10278-Map5_reversed	Gypsy	10512	217416	0.0419304	319	4	280	4	83.76	8.38
RIX_denovoHm-B-G9626-Map12_reversed	LINE	4251	217312	0.0419104	143	22	114	29	80.69	12.27
PHG_denovoHm-B-R33338-Map7_reversed	Potential Host Gene	9143	217119	0.0418732	423	3	307	3	80.64	6.44
PHG_denovoHm-B-R21929-Map6	Potential Host Gene	8111	216357	0.0417262	300	3	243	5	85.24	8.01
noCat_denovoHm-B-G12242-Map19	no category	429	216205	0.0416969	751	240	721	255	86.97	8.2
noCat_denovoHm-B-R3765-Map20	no category	12618	215324	0.041527	381	1	311	2	83.41	8.56
RLG_denovoHm-B-G10164-Map5	Gypsy	8532	214968	0.0414583	126	2	94	2	91.6	7.69
RLG_denovoHm-B-G10218-Map5	Gypsy	6678	214647	0.0413964	298	3	210	3	81.82	7.67
noCat_denovoHm-B-R2139-Map12	no category	3283	213153	0.0411083	445	2	338	3	82.44	5.34
DTX_denovoHm-B-G9596-Map6	TIR	4598	212906	0.0410606	295	6	233	17	88.38	8.85
PHG_denovoHm-B-R24154-Map5	Potential Host Gene	3189	212407	0.0409644	698	2	620	2	78.1	3.96
PHG_denovoHm-B-R28708-Map20	Potential Host Gene	8822	212341	0.0409517	496	1	321	3	80.74	9.93
RLG_denovoHm-B-R17717-Map17	Gypsy	11942	211368	0.040764	145	1	101	1	82.52	9.78
RLG-tat_denovoHm-B-G10170-Map11	Gypsy	10358	211324	0.0407555	110	1	86	2	86.31	10.97
RIX_denovoHm-B-R11567-Map6	LINE	4219	211189	0.0407295	162	16	130	24	71.66	6.05
noCat_denovoHm-B-R9432-Map11	no category	3333	211163	0.0407245	223	14	182	22	80.37	7.04
RLC_denovoHm-B-R17712-Map5_reversed	COPIA	5875	211087	0.0407098	244	3	153	7	75.8	5.55
RLC-tork_denovoHm-B-R945-Map20_reversed	COPIA	9860	210803	0.0406551	73	7	60	12	96.8	5.29
RIX-RLC-chim_denovoHm-B-R19214-Map11_reversed	chimeric	9045	210407	0.0405787	521	2	435	3	81.82	7.67
noCat_denovoHm-B-G596-Map20	no category	2249	210011	0.0405023	243	1	194	1	90.68	7.98
RIX_denovoHm-B-R3414-Map10	LINE	4246	209702	0.0404427	158	16	125	25	73.44	8.94
RLC_denovoHm-B-R2607-Map20_reversed	COPIA	10242	209517	0.040407	150	4	112	5	83.35	7
RLG_denovoHm-B-G10255-Map6	Gypsy	9931	209076	0.040322	149	3	106	3	82.68	7.57
RLG_denovoHm-B-G10075-Map19_reversed	Gypsy	9346	208907	0.0402894	156	4	129	11	88.22	10.38
RLG_denovoHm-B-R12790-Map9	Gypsy	3002	208837	0.0402759	372	13	268	14	81.12	4.95
RLC_denovoHm-B-R20279-Map6_reversed	COPIA	5469	207137	0.039948	109	17	84	22	87.79	6.55
RLG_denovoHm-B-R13793-Map9	Gypsy	3067	206518	0.0398287	257	14	180	27	85.96	7.18
RLG_denovoHm-B-R1990-Map20_reversed	Gypsy	9657	204893	0.0395153	141	1	105	1	83.7	9.83
DXX_denovoHm-B-R8770-Map5	Class II	2193	204856	0.0395081	847	2	644	2	78.05	5.93
noCat_denovoHm-B-G7620-Map20	no category	2460	203951	0.0393336	156	19	132	19	91.42	5.92
RLG_denovoHm-B-G10032-Map7_reversed	Gypsy	7715	201958	0.0389492	205	2	153	2	86.62	9.71
RLG_denovoHm-B-G9830-Map5_reversed	Gypsy	7848	201192	0.0388015	154	1	130	2	84.14	8.84
PHG_denovoHm-B-R1881-Map8_reversed	Potential Host Gene	6262	199378	0.0384517	257	3	191	3	79.26	11.46
RLG_denovoHm-B-R26686-Map5	Gypsy	2794	198857	0.0383512	141	41	115	46	87.07	6.19
RIX_denovoHm-B-R10868-Map11	LINE	5786	198634	0.0383082	264	3	214	8	77.91	8.69
DTX_denovoHm-B-R4941-Map20	TIR	4621	198306	0.0382449	337	3	215	3	88.83	8.08
RLG_denovoHm-B-R12622-Map10	Gypsy	2812	197037	0.0380002	356	9	245	13	81.77	6.46
noCat_denovoHm-B-R5379-Map12	no category	2031	196171	0.0378332	200	46	159	52	86.98	5.72
noCat_denovoHm-B-R14092-Map16	no category	2607	195850	0.0377713	484	4	391	4	77.5	7.49
caulimoviridae_denovoHm-B-P2139.471-Map6_reversed	caulimoviridae	8417	195537	0.0377109	56	11	42	18	88.27	7.82
RLG-tat_denovoHm-B-G10264-Map6_reversed	Gypsy	14504	194748	0.0375587	68	5	55	7	80.92	11.97
caulimoviridae_denovoHm-B-P1260.417-Map20_reversed	caulimoviridae	8872	194369	0.0374856	108	2	79	6	89.05	8.74
RLG_denovoHm-B-G9173-Map8	Gypsy	5423	193966	0.0374079	216	7	149	8	86.95	7.52
RLC_denovoHm-B-P661.78-Map10	COPIA	4476	193508	0.0373196	206	2	179	2	88.6	6.14
RLC_denovoHm-B-R22333-Map20_reversed	COPIA	4645	192741	0.0371717	278	4	189	4	85.14	7.06
RLG_denovoHm-B-R4740-Map20	Gypsy	9887	192262	0.0370793	146	1	112	2	87.49	9.38
RLG_denovoHm-B-R10845-Map17	Gypsy	7535	191392	0.0369115	280	2	221	3	83.05	6.53
RLG_denovoHm-B-R30217-Map5	Gypsy	4924	191025	0.0368407	174	12	141	18	74.56	7.4
RLC_denovoHm-B-R9927-Map6_reversed	COPIA	5425	190621	0.0367628	133	8	99	9	77.85	7.67
RLG-tat_denovoHm-B-G9929-Map7	Gypsy	12702	190165	0.0366749	301	2	230	2	86.68	7.76
RLC_denovoHm-B-P158.78-Map20_reversed	COPIA	7408	189931	0.0366297	71	2	51	13	92.86	8.99
DTX_denovoHm-B-R3501-Map18	TIR	4586	189133	0.0364758	269	4	184	5	89.27	6.81
RLG_denovoHm-B-R8397-Map18	Gypsy	5757	189058	0.0364614	176	6	129	12	91.18	7.69
DTX-chim_denovoHm-B-G10266-Map10_reversed	chimeric	12576	188983	0.0364469	220	6	181	8	85.5	7.45
DTX_denovoHm-B-R7644-Map12	TIR	3351	188071	0.036271	1255	2	1136	2	79.91	6.19
PHG_denovoHm-B-R16410-Map10	Potential Host Gene	2848	187827	0.036224	373	2	318	2	68.63	6.17
RLG-tat_denovoHm-B-G10258-Map6_reversed	Gypsy	14489	187684	0.0361964	70	4	51	7	85.53	9.33
RLG_denovoHm-B-R8242-Map8_reversed	Gypsy	10484	187652	0.0361902	125	6	109	9	74.59	11.84
RLG_denovoHm-B-G10044-Map6_reversed	Gypsy	7416	187035	0.0360712	261	3	189	6	83.37	7.73
RLC_denovoHm-B-R10170-Map18	COPIA	6827	186491	0.0359663	123	3	96	4	88.7	7.07
DTX-chim_denovoHm-B-R3022-Map9	chimeric	12219	186267	0.0359231	341	2	256	2	79.49	10.13
DTX-chim_denovoHm-B-R1786-Map20_reversed	chimeric	12437	185779	0.035829	173	6	122	9	86.13	7.79
noCat_denovoHm-B-R4050-Map20	no category	3468	185425	0.0357607	155	12	121	21	86.24	8.99
DTX_denovoHm-B-R3075-Map17	TIR	11886	185189	0.0357152	342	3	247	3	82.95	8.67
RLC_denovoHm-B-G10231-Map17	COPIA	7427	184539	0.0355898	238	2	191	11	86.46	9.05
RLG-athila_denovoHm-B-G10251-Map6	Gypsy	10715	183953	0.0354768	188	5	139	8	83	8.7
RIX_denovoHm-B-R5628-Map5_reversed	LINE	5126	183292	0.0353493	146	7	109	11	75.08	7.79
caulimoviridae_denovoHm-B-P985.471-Map7_reversed	caulimoviridae	8042	183272	0.0353455	100	11	76	13	86.41	7.36
RLC_denovoHm-B-P2949.172-Map5_reversed	COPIA	7430	183124	0.0353169	100	8	82	12	89.54	6.48
RIX_denovoHm-B-R24962-Map5	LINE	1863	183123	0.0353168	425	5	365	10	72.8	5.62
RLC_denovoHm-B-P1422.78-Map5	COPIA	6601	182642	0.035224	135	7	106	9	87.05	7.71
DTX_denovoHm-B-G10088-Map5	TIR	6821	182583	0.0352126	194	5	137	9	83.11	8.36
RLG-tat_denovoHm-B-R4714-Map20	Gypsy	15335	181759	0.0350537	109	1	80	2	78.6	11.91
PHG_denovoHm-B-P1796.1121-Map11	Potential Host Gene	609	181624	0.0350277	819	18	731	19	86.75	8.63
RLC_denovoHm-B-R2563-Map5_reversed	COPIA	9075	181250	0.0349555	78	6	54	10	88.2	8.77
PHG_denovoHm-B-R3227-Map20	Potential Host Gene	7881	180840	0.0348765	315	1	258	3	85.36	7.69
RLG_denovoHm-B-G10254-Map5	Gypsy	9497	180659	0.0348416	184	3	121	6	82.93	7.38
DTX_denovoHm-B-P606.128-Map11	TIR	774	180348	0.0347816	665	27	573	34	88.2	5.28
DTX_denovoHm-B-R199-Map20	TIR	10406	179487	0.0346155	283	2	184	2	81.14	8.35
RLC_denovoHm-B-G1777-Map20	COPIA	7421	178742	0.0344718	60	2	46	7	91.82	8.9
noCat_denovoHm-B-P148.1159-Map20	no category	477	178533	0.0344315	597	38	555	40	90.98	8.53
DTX_denovoHm-B-G10212-Map5_reversed	TIR	9178	178362	0.0343986	252	4	198	7	85.54	8.27
RLC_denovoHm-B-R10908-Map10_reversed	COPIA	5894	178284	0.0343835	205	7	148	9	77.65	6.59
RLG_denovoHm-B-G10138-Map20	Gypsy	10271	178076	0.0343434	193	1	146	2	85.98	10.01
DXX_denovoHm-B-R18590-Map8	Class II	5979	178023	0.0343332	989	1	859	1	79.25	7.73
noCat_denovoHm-B-G10320-Map20	no category	676	177982	0.0343253	395	3	364	3	91.85	6.31
PHG_denovoHm-B-R3283-Map12	Potential Host Gene	6332	177894	0.0343083	756	1	732	2	77.07	5.86
noCat_denovoHm-B-R6007-Map20	no category	1341	177815	0.0342931	333	11	316	11	87.94	4.02
DTX_denovoHm-B-R1063-Map20_reversed	TIR	4204	177620	0.0342555	239	9	153	10	86.07	7.53
noCat_denovoHm-B-R3587-Map20	no category	2336	177318	0.0341972	263	7	179	11	88.7	5.69
RIX_denovoHm-B-R6420-Map5_reversed	LINE	4569	177282	0.0341903	391	3	340	3	75.48	6.38
noCat_denovoHm-B-R816-Map14	no category	13344	177235	0.0341812	507	3	453	3	83	7.21
noCat_denovoHm-B-R11926-Map19	no category	2266	176684	0.0340749	198	27	160	35	87.99	5.64
noCat_denovoHm-B-R4645-Map12	no category	2690	175070	0.0337637	336	7	232	14	85.6	4.51
RLC-sire_denovoHm-B-R3983-Map20_reversed	COPIA	8963	175004	0.0337509	76	5	55	8	86.24	8.94
RLC_denovoHm-B-G1028-Map20	COPIA	6301	174697	0.0336917	122	4	92	21	89.23	7.77
DXX_denovoHm-B-P18.1133-Map20_reversed	Class II	967	174378	0.0336302	549	5	478	5	87.6	8.74
RLG_denovoHm-B-G10267-Map6	Gypsy	9057	174001	0.0335575	182	2	138	4	82.13	8.17
DXX_denovoHm-B-P216.78-Map20_reversed	Class II	969	173896	0.0335373	427	7	361	12	90.65	6.14
DTX_denovoHm-B-R8507-Map12	TIR	1479	173857	0.0335297	670	11	455	12	82.8	6.42
PHG_denovoHm-B-G5603-Map20	Potential Host Gene	2067	172124	0.0331955	310	41	263	46	86.84	8.52
RIX_denovoHm-B-R20042-Map5	LINE	2988	172000	0.0331716	204	1	163	1	85.23	5.96
noCat_denovoHm-B-R14783-Map12	no category	1885	171938	0.0331596	188	54	159	60	91.33	4.03
RLC_denovoHm-B-R1415-Map20	COPIA	5298	171198	0.0330169	150	2	102	2	90.17	6.8
PHG_denovoHm-B-R10175-Map6	Potential Host Gene	8728	170851	0.03295	221	4	187	6	84.91	7.45
DXX-MITE_denovoHm-B-R6652-Map5	MITE	1137	170592	0.0329	244	87	218	100	90.35	6.44
PHG_denovoHm-B-R34204-Map8_reversed	Potential Host Gene	4014	170559	0.0328937	258	6	188	7	77.01	9.96
noCat_denovoHm-B-R18325-Map12	no category	6870	170117	0.0328084	851	1	820	1	78.73	6.03
noCat_denovoHm-B-G9263-Map20	no category	3642	169933	0.032773	90	28	74	34	90.71	10.31
RLC_denovoHm-B-R2852-Map20_reversed	COPIA	5427	169519	0.0326931	216	1	148	2	85.07	5.91
DTX_denovoHm-B-R1346-Map20_reversed	TIR	1253	169260	0.0326432	270	32	223	34	89.69	4.91
RLG_denovoHm-B-R1342-Map20	Gypsy	9018	169090	0.0326104	163	2	138	2	85.11	9.76
RLG_denovoHm-B-R12784-Map5	Gypsy	2816	169052	0.032603	280	14	228	17	81.5	6.07
noCat_denovoHm-B-G2703-Map20	no category	1901	168754	0.0325456	1274	11	1219	14	82.44	5.06
PHG_denovoHm-B-R3207-Map7	Potential Host Gene	1232	168748	0.0325444	332	12	315	14	78.06	5.78
DXX_denovoHm-B-G15273-Map5	Class II	909	168727	0.0325404	477	23	388	26	83.38	7.44
DTX_denovoHm-B-G10239-Map5_reversed	TIR	11239	168705	0.0325361	160	3	124	4	85.95	8.71
PHG_denovoHm-B-G9159-Map10_reversed	Potential Host Gene	4415	168699	0.032535	146	14	100	15	79.65	9.82
RLC-PHG-chim_denovoHm-B-R25204-Map15	chimeric	9461	168318	0.0324615	555	1	501	2	77.49	6.61
noCat_denovoHm-B-R5375-Map15	no category	2685	168314	0.0324607	312	7	264	8	81.98	4.98
RLC_denovoHm-B-R2273-Map20	COPIA	3683	167968	0.032394	247	3	151	7	88.75	4.26
PHG_denovoHm-B-R27083-Map9_reversed	Potential Host Gene	8095	167914	0.0323836	331	2	249	2	78.05	8.3
RLC_denovoHm-B-G9954-Map6_reversed	COPIA	6379	167779	0.0323575	172	1	124	5	86.9	9.06
noCat_denovoHm-B-G6837-Map20	no category	2219	167704	0.0323431	216	4	186	5	91.01	6.78
RLG_denovoHm-B-R490-Map8	Gypsy	9109	167600	0.032323	241	2	146	2	81.68	7.06
noCat_denovoHm-B-R3701-Map20	no category	2094	167289	0.032263	343	6	322	7	87.39	6.77
PHG_denovoHm-B-P20.2259-Map20	Potential Host Gene	507	167202	0.0322463	471	7	444	7	93.31	5.17
PHG_denovoHm-B-R27910-Map7_reversed	Potential Host Gene	3557	166961	0.0321998	249	4	197	5	76.26	7.31
PHG_denovoHm-B-R35750-Map8	Potential Host Gene	6358	165826	0.0319809	873	1	744	3	79.65	6.29
noCat_denovoHm-B-R8891-Map11	no category	8375	165763	0.0319687	869	2	763	2	77.94	5.84
RIX_denovoHm-B-R7674-Map20_reversed	LINE	4418	165637	0.0319444	315	4	270	4	75.42	9.38
noCat_denovoHm-B-R683-Map20	no category	826	165477	0.0319136	465	23	347	26	89.4	5.18
RLC-tork_denovoHm-B-P114.1141-Map20_reversed	COPIA	7419	165209	0.0318619	149	6	121	7	91.55	8.34
RLC_denovoHm-B-P2267.752-Map5	COPIA	9849	165115	0.0318438	63	7	57	8	96.12	3.47
RLC_denovoHm-B-G9562-Map5	COPIA	5512	165041	0.0318295	76	12	59	18	87.04	8.19
DTX-chim_denovoHm-B-G10261-Map5	chimeric	12704	164944	0.0318108	130	5	91	5	88.76	6.93
RLC_denovoHm-B-R2170-Map20	COPIA	5244	164869	0.0317963	127	2	86	4	91.69	9.35
caulimovirus-PHG-chim_denovoHm-B-R298-Map16	chimeric	9455	164829	0.0317886	438	1	373	1	84.64	8.74
RIX_denovoHm-B-R10089-Map18	LINE	6332	164167	0.0316609	205	1	160	2	74.16	9.79
RLG-athila_denovoHm-B-G9935-Map9	Gypsy	9243	164145	0.0316567	123	3	102	4	86.54	8.82
DXX_denovoHm-B-R17185-Map6	Class II	5367	164033	0.0316351	752	2	596	2	78.34	5.77
RLG_denovoHm-B-G1472-Map20	Gypsy	3191	163860	0.0316017	266	9	186	11	85.11	7.18
RLG_denovoHm-B-R13612-Map20	Gypsy	9453	163028	0.0314413	113	1	96	2	85.48	9.8
noCat_denovoHm-B-R5264-Map12	no category	3389	162807	0.0313986	227	11	170	12	87.95	5.91
RLC_denovoHm-B-G1527-Map20_reversed	COPIA	7003	162129	0.0312679	152	1	108	4	87.18	6.52
RLG-tat_denovoHm-B-R1265-Map20_reversed	Gypsy	12409	161780	0.0312006	159	2	116	4	77.94	9.87
RLC-tork_denovoHm-B-P999.1563-Map12	COPIA	5421	161525	0.0311514	96	14	78	18	92.61	7.49
RLG_denovoHm-B-R3235-Map20	Gypsy	9066	161074	0.0310644	173	3	119	3	84.08	8.54
noCat_denovoHm-B-R637-Map14	no category	3265	160715	0.0309952	499	2	409	2	82.77	6.34
PHG_denovoHm-B-R13232-Map20	Potential Host Gene	13918	160136	0.0308835	93	2	79	2	85.69	11.47
caulimoviridae_denovoHm-B-R3272-Map20_reversed	caulimoviridae	7483	160119	0.0308802	240	4	185	4	89.77	6.82
RLG-RLC-PHG-chim_denovoHm-B-R19789-Map11	chimeric	7948	160047	0.0308664	562	1	471	1	78.18	6.24
RLC_denovoHm-B-G124-Map6	COPIA	5141	159863	0.0308309	317	1	285	3	88.42	5.15
noCat_denovoHm-B-R9614-Map11	no category	4917	159820	0.0308226	381	1	293	1	86.92	7.08
DTX-chim_denovoHm-B-R932-Map20_reversed	chimeric	12141	159311	0.0307244	203	1	156	4	88.23	8.09
RLG_denovoHm-B-R10131-Map11	Gypsy	9015	159204	0.0307038	162	6	127	7	81.35	7.44
PHG_denovoHm-B-R5808-Map5	Potential Host Gene	4768	159196	0.0307022	224	3	156	5	75.74	8.02
DTX_denovoHm-B-R6199-Map11	TIR	7819	158872	0.0306398	497	4	431	4	86.02	7.18
DXX-MITE_denovoHm-B-P183.2164-Map20	MITE	681	158696	0.0306058	462	7	404	7	88.97	8.17
PHG_denovoHm-B-R25148-Map14	Potential Host Gene	3233	158177	0.0305057	772	1	683	1	78.96	5.61
RLG_denovoHm-B-P2442.611-Map5	Gypsy	2264	157605	0.0303954	135	41	118	44	89.58	5.79
Potential-RIX_denovoHm-B-G16561-Map7	potential LINE	901	157422	0.0303601	394	44	359	48	80.83	5.61
PHG_denovoHm-B-G927-Map20	Potential Host Gene	2164	157189	0.0303152	225	31	192	33	86.15	9.45
RLC_denovoHm-B-R6765-Map20	COPIA	5410	157137	0.0303051	150	1	111	5	87.23	7.7
RIX_denovoHm-B-R2729-Map15	LINE	6878	157080	0.0302941	139	4	119	5	71.81	9.08
DXX_denovoHm-B-G8013-Map12	Class II	2924	156255	0.030135	677	8	396	11	85.41	7.46
RLC_denovoHm-B-G10203-Map6_reversed	COPIA	9024	156216	0.0301275	75	7	57	9	84.57	7.8
PHG_denovoHm-B-R25533-Map5_reversed	Potential Host Gene	3959	156136	0.0301121	203	9	151	9	75.68	8.03
RLC_denovoHm-B-R123-Map15	COPIA	6121	155849	0.0300567	101	2	78	7	88.6	7.59
PHG_denovoHm-B-G7878-Map5	Potential Host Gene	2221	154414	0.02978	489	5	402	5	82.05	5.65
noCat_denovoHm-B-G5627-Map20	no category	1805	154308	0.0297595	440	10	345	15	86.24	7.76
DTX-chim_denovoHm-B-R19011-Map20	chimeric	10704	154252	0.0297487	62	7	50	7	90.66	8.79
DTX_denovoHm-B-G9576-Map6_reversed	TIR	4623	154236	0.0297457	227	3	135	5	75.77	7.31
RIX_denovoHm-B-R10598-Map7_reversed	LINE	4224	153326	0.0295702	131	13	105	18	73.23	7.98
PHG_denovoHm-B-P338.1503-Map20	Potential Host Gene	1339	153127	0.0295318	800	5	643	5	82.11	6.9
RLG_denovoHm-B-G973-Map5	Gypsy	7586	152843	0.029477	137	2	118	3	90.07	6.61
DTX_denovoHm-B-G5810-Map17	TIR	1535	152492	0.0294093	362	28	240	28	87.12	6.22
DTX_denovoHm-B-P2565.78-Map5_reversed	TIR	856	152375	0.0293868	302	80	273	82	91.54	7.27
DTX_denovoHm-B-R491-Map9	TIR	2334	152324	0.0293769	219	30	193	33	89.08	7.54
RLG_denovoHm-B-R19469-Map5	Gypsy	2762	152249	0.0293625	307	12	228	14	80.18	4.96
RLC-oryco_denovoHm-B-R3473-Map20_reversed	COPIA	5093	151808	0.0292774	125	3	99	4	80.26	9.95
noCat_denovoHm-B-G4681-Map20	no category	1826	151516	0.0292211	201	28	168	35	88.41	6.72
DTX-chim_denovoHm-B-R10921-Map10	chimeric	12771	151112	0.0291432	219	2	145	2	84.3	7.71
RLC-tork_denovoHm-B-P713.1856-Map11_reversed	COPIA	5344	150847	0.0290921	88	16	78	18	94.17	6.96
noCat_denovoHm-B-G6279-Map20	no category	2599	150773	0.0290778	184	9	146	10	86.48	6.12
RLG_denovoHm-B-G10139-Map9	Gypsy	9588	150769	0.029077	161	1	136	3	87.02	8.23
RLC_denovoHm-B-R4288-Map16	COPIA	5902	150139	0.0289555	175	3	154	3	88.92	5.35
RLG_denovoHm-B-R12030-Map20_reversed	Gypsy	9174	150056	0.0289395	152	1	119	2	81.25	8.9
noCat_denovoHm-B-R20422-Map20	no category	2090	149902	0.0289098	207	18	176	23	85.09	6.46
RLG_denovoHm-B-G7645-Map6	Gypsy	2501	149820	0.028894	283	8	220	11	80.99	8.39
RLG_denovoHm-B-G10252-Map6	Gypsy	9011	149653	0.0288618	157	4	120	4	83.74	8.32
DXX-MITE_denovoHm-B-R7876-Map6	MITE	1537	149172	0.028769	804	7	756	8	77.85	5.48
RLC_denovoHm-B-R16272-Map14_reversed	COPIA	5633	149099	0.0287549	184	6	152	7	88.23	6.71
RIX_denovoHm-B-R440-Map9	LINE	5926	149005	0.0287368	106	4	73	5	74.93	9.51
RLC_denovoHm-B-R4754-Map9	COPIA	5006	148682	0.0286745	154	10	135	12	87.77	5.96
noCat_denovoHm-B-R12707-Map11	no category	1866	148503	0.02864	524	3	408	3	81.9	5.44
RLC_denovoHm-B-G9937-Map5	COPIA	5582	148485	0.0286365	79	7	64	8	88.66	6.74
DTX_denovoHm-B-R2591-Map20	TIR	9094	148267	0.0285945	232	5	190	5	86.51	8.15
noCat_denovoHm-B-P6.1325-Map20	no category	689	148068	0.0285561	349	2	310	2	92.02	5.38
PHG_denovoHm-B-R1006-Map6_reversed	Potential Host Gene	4825	147531	0.0284525	179	2	111	3	76.74	6.72
DTX-chim_denovoHm-B-R3510-Map20	chimeric	12374	147313	0.0284105	394	3	300	3	84.05	6.51
DXX-MITE_denovoHm-B-P1810.171-Map6	MITE	943	147248	0.028398	450	24	341	29	84.72	7.98
RLG_denovoHm-B-R1635-Map10	Gypsy	5909	147246	0.0283976	107	3	87	6	75.88	9.87
RLC-sire_denovoHm-B-G10162-Map10	COPIA	9174	147175	0.0283839	68	6	45	10	84.45	8.64
DTX_denovoHm-B-R25617-Map12_reversed	TIR	9837	146740	0.0283	244	2	186	2	79.76	9.12
RLC-retrofit_denovoHm-B-R1838-Map6_reversed	COPIA	5221	146022	0.0281615	111	6	72	7	81.02	8.21
DXX_denovoHm-B-G8239-Map5_reversed	Class II	2816	145876	0.0281334	771	7	359	10	85.74	7.92
DTX_denovoHm-B-R5902-Map14	TIR	6309	145424	0.0280462	443	6	408	6	80.78	7.71
noCat_denovoHm-B-G8510-Map20	no category	2588	145264	0.0280153	336	11	266	15	78.85	7.34
noCat_denovoHm-B-R11661-Map11	no category	2469	144617	0.0278906	231	16	176	20	84.28	5.76
RLC_denovoHm-B-G9524-Map6	COPIA	5092	144111	0.027793	150	10	133	13	87.79	7.73
RLG_denovoHm-B-G869-Map20	Gypsy	3227	143868	0.0277461	152	17	119	18	84.88	6.96
DTX_denovoHm-B-P203.2153-Map20_reversed	TIR	675	143686	0.027711	391	1	327	1	91.09	5.89
PHG_denovoHm-B-R6310-Map8	Potential Host Gene	4286	143293	0.0276352	272	1	178	1	76.33	10.03
RLC_denovoHm-B-G10083-Map10_reversed	COPIA	5392	143237	0.0276244	110	6	84	13	85.38	8.36
RLC_denovoHm-B-R31703-Map5_reversed	COPIA	4617	143146	0.0276069	86	16	64	22	76.33	7.88
RLC_denovoHm-B-G1658-Map20_reversed	COPIA	9326	143023	0.0275831	55	4	48	6	94.64	5.75
DTX_denovoHm-B-G1718-Map20	TIR	5064	142490	0.0274804	470	3	279	5	82.99	7.72
DXX-MITE_denovoHm-B-P2183.818-Map6	MITE	349	142432	0.0274692	803	106	665	112	81.41	6.21
noCat_denovoHm-B-R1101-Map20	no category	2425	142271	0.0274381	197	15	170	18	90.38	6.23
RLG-tat_denovoHm-B-G10240-Map9	Gypsy	14036	141863	0.0273594	147	2	106	4	75.2	8.82
noCat_denovoHm-B-R9757-Map17	no category	6244	141556	0.0273002	125	3	88	3	88.5	6.17
noCat_denovoHm-B-P213.56-Map11	no category	2653	141507	0.0272908	581	6	387	7	83.5	7.54
DTX_denovoHm-B-R1157-Map20_reversed	TIR	939	141247	0.0272406	356	3	283	4	90.99	6.31
RLC_denovoHm-B-R12189-Map11	COPIA	6792	141004	0.0271938	163	2	129	6	78.84	7.37
RLC_denovoHm-B-G9867-Map15_reversed	COPIA	5557	139715	0.0269452	206	10	109	15	87.99	6.89
noCat_denovoHm-B-R14981-Map13	no category	6779	139316	0.0268682	739	1	717	1	84.96	6.56
RLC_denovoHm-B-R559-Map20_reversed	COPIA	6491	139311	0.0268673	134	1	91	1	90.26	8.55
DTX_denovoHm-B-R2132-Map20	TIR	8039	139271	0.0268595	397	4	280	8	85.66	7.57
RIX-chim_denovoHm-B-R17932-Map8	chimeric	12588	137728	0.026562	209	3	173	3	82.31	9.82
RLC_denovoHm-B-P1177.1563-Map8	COPIA	5783	137536	0.0265249	63	14	57	14	91.01	9.07
PHG_denovoHm-B-R23649-Map5	Potential Host Gene	3554	136414	0.0263085	187	5	137	8	78.11	8.27
DXX_denovoHm-B-R5120-Map20	Class II	4488	136280	0.0262827	558	1	452	3	79.78	6.45
noCat_denovoHm-B-P800.937-Map15	no category	3292	136161	0.0262598	94	30	73	32	93.32	8.33
Potential-RIX_denovoHm-B-G16875-Map6	potential LINE	856	136100	0.026248	325	59	300	63	82.07	6.21
RIX-PHG-chim_denovoHm-B-R25570-Map5	chimeric	5072	136061	0.0262405	250	1	196	1	76.52	6.47
RLC_denovoHm-B-G1303-Map20_reversed	COPIA	9353	135957	0.0262204	163	2	110	5	85.8	7.72
noCat_denovoHm-B-G3122-Map20	no category	1456	135915	0.0262123	350	4	284	4	90.31	3.66
RLC_denovoHm-B-G10244-Map11	COPIA	8957	135877	0.026205	41	11	34	12	87.31	11.41
RLC_denovoHm-B-P65.2231-Map5	COPIA	7156	135627	0.0261568	74	7	62	10	83.88	10.25
noCat_denovoHm-B-G2261-Map20	no category	1600	135420	0.0261168	230	2	198	2	82.97	4.65
DTX_denovoHm-B-R2783-Map10	TIR	1459	134842	0.0260054	444	9	321	10	83.12	5.7
noCat_denovoHm-B-G4450-Map20	no category	1207	134669	0.025972	341	8	260	8	83.14	5.91
RLC-retrofit_denovoHm-B-R5209-Map20	COPIA	4351	134620	0.0259626	209	1	141	4	86.43	9.32
noCat_denovoHm-B-R20800-Map14	no category	2649	134501	0.0259396	323	1	249	1	79.18	7.78
RLC_denovoHm-B-R4746-Map10	COPIA	5019	134340	0.0259086	114	5	93	9	87.03	8.1
DXX_denovoHm-B-R958-Map13	Class II	2322	134288	0.0258985	382	9	315	10	84.17	6.84
noCat_denovoHm-B-G4925-Map13	no category	1713	134073	0.0258571	533	4	402	4	82.77	5.61
noCat_denovoHm-B-R6090-Map15	no category	2448	133973	0.0258378	423	4	373	4	85.27	4.35
DTX_denovoHm-B-R10587-Map14	TIR	5809	133885	0.0258208	201	3	155	3	83.19	8.52
DTX_denovoHm-B-R5208-Map20	TIR	4849	133823	0.0258088	238	3	189	4	86.76	7.79
RIX_denovoHm-B-R4953-Map20	LINE	6220	133685	0.0257822	172	2	116	4	86.09	10
RLC_denovoHm-B-R354-Map20_reversed	COPIA	5228	133618	0.0257693	92	9	74	13	86.76	10.82
noCat_denovoHm-B-R13979-Map13	no category	2022	133324	0.0257126	140	26	117	32	88.04	5.6
PHG_denovoHm-B-R34670-Map6	Potential Host Gene	3139	133259	0.0257001	151	3	108	4	73.61	6.48
DTX-chim_denovoHm-B-R4359-Map17	chimeric	10669	133236	0.0256956	192	3	144	3	80.34	7.24
DTX-chim_denovoHm-B-R3843-Map20_reversed	chimeric	12557	133182	0.0256852	183	1	104	2	86.81	8.4
caulimoviridae_denovoHm-B-G10179-Map13_reversed	caulimoviridae	8347	132965	0.0256434	32	11	22	14	90.18	9.48
noCat_denovoHm-B-R6019-Map12	no category	2551	132835	0.0256183	389	3	308	7	82.04	6.06
DTX_denovoHm-B-R10823-Map8	TIR	1399	132802	0.0256119	412	11	330	14	81.38	6.61
DHX_denovoHm-B-R10103-Map7_reversed	Helitron	9826	132766	0.025605	522	2	465	2	80.74	6.44
RLC_denovoHm-B-G10237-Map8	COPIA	10195	132603	0.0255736	112	3	71	3	82.35	6.91
DTX_denovoHm-B-R10814-Map11_reversed	TIR	4510	132506	0.0255549	291	4	206	5	84.88	6.19
DTX_denovoHm-B-R1120-Map19_reversed	TIR	10545	132372	0.025529	149	1	97	2	80	9.91
RLC_denovoHm-B-G10165-Map5	COPIA	6395	132333	0.0255215	142	5	116	7	87.03	9
RLC_denovoHm-B-R2943-Map15	COPIA	5037	132150	0.0254862	139	5	98	5	79.42	9.53
Potential-RIX_denovoHm-B-R16036-Map5	potential LINE	1156	131927	0.0254432	282	21	244	23	77.55	5.57
PHG_denovoHm-B-R19693-Map12_reversed	Potential Host Gene	6790	131699	0.0253992	168	2	123	2	82.47	9
PHG_denovoHm-B-G1054-Map20	Potential Host Gene	8852	131481	0.0253572	376	2	337	3	82.08	7.27
DTX_denovoHm-B-R8231-Map14	TIR	1812	130956	0.0252559	483	7	416	7	80.71	7.2
PHG_denovoHm-B-R26-Map6	Potential Host Gene	1452	130570	0.0251815	555	5	435	8	82.7	5.93
noCat_denovoHm-B-G6772-Map11	no category	1916	130501	0.0251682	276	18	234	18	79.02	8.02
RLC_denovoHm-B-G72-Map20_reversed	COPIA	5589	130439	0.0251562	198	3	155	4	88.66	6.53
RLC-tork_denovoHm-B-R774-Map20_reversed	COPIA	5433	130421	0.0251527	98	3	61	4	93.52	6.96
PHG_denovoHm-B-G7622-Map5_reversed	Potential Host Gene	2085	129788	0.0250307	169	12	133	13	78.93	8.46
caulimoviridae_PHG-chim_denovoHm-B-R23716-Map11_reversed	chimeric	12124	129687	0.0250112	702	2	503	2	81.92	6.85
RLG_denovoHm-B-G9130-Map20	Gypsy	4863	129640	0.0250021	191	1	165	1	94.12	5.66
DTX_denovoHm-B-R20001-Map10	TIR	11085	129337	0.0249437	271	2	221	2	83.96	8.05
Potential-RIX_denovoHm-B-R9867-Map5	potential LINE	992	129269	0.0249306	408	10	364	16	77.03	6.48
noCat_denovoHm-B-G868-Map20	no category	2906	128744	0.0248293	201	10	165	12	87.22	7.41
noCat_denovoHm-B-R2342-Map20	no category	2508	128725	0.0248257	225	15	179	18	86.54	6.89
DXX-MITE_denovoHm-B-G11649-Map5	MITE	393	128488	0.02478	530	159	498	162	79.45	7.58
DTX-chim_denovoHm-B-R3363-Map18_reversed	chimeric	10787	128348	0.024753	243	1	180	2	85.43	7.89
RLG_denovoHm-B-P1399.480-Map15	Gypsy	2881	128309	0.0247454	96	34	85	35	89.57	7.59
RLC_denovoHm-B-G585-Map12	COPIA	5970	128267	0.0247373	197	8	149	10	87.49	6.67
DTX-chim_denovoHm-B-R12188-Map20_reversed	chimeric	12538	128213	0.0247269	135	1	107	3	89.1	8
RLC_denovoHm-B-R21665-Map5	COPIA	4720	128055	0.0246964	86	11	68	19	76.72	7.15
DTX_denovoHm-B-G10150-Map5_reversed	TIR	9580	127857	0.0246583	63	3	38	7	88.94	10.49
RLG_denovoHm-B-G10097-Map5_reversed	Gypsy	8672	127837	0.0246544	82	6	71	6	88.57	9.04
noCat_denovoHm-B-R11093-Map12	no category	2388	127812	0.0246496	153	18	130	22	88.5	6.6
DTX-chim_denovoHm-B-R2714-Map20	chimeric	12494	127759	0.0246394	126	2	81	4	89.4	6.59
RLC_denovoHm-B-R503-Map17	COPIA	7600	127554	0.0245998	177	2	137	3	81.95	8.72
RIX_denovoHm-B-G9589-Map5	LINE	4219	127343	0.0245591	104	8	82	14	74.92	8.21
RXX-LARD_denovoHm-B-G8524-Map8	LARD	3968	127145	0.0245209	192	2	152	7	90.29	5.65
DTX_denovoHm-B-R346-Map7	TIR	1876	126360	0.0243695	561	5	491	6	80.49	6.99
PHG_denovoHm-B-R25053-Map7	Potential Host Gene	4019	126221	0.0243427	403	1	348	1	80.24	6.9
RIX_denovoHm-B-G9991-Map6_reversed	LINE	6672	126090	0.0243175	118	6	97	6	83.86	10.37
RLG_denovoHm-B-G7109-Map6	Gypsy	2952	125753	0.0242525	140	2	127	2	91.4	6.11
noCat_denovoHm-B-R13822-Map8	no category	1141	125113	0.0241291	188	34	165	34	80.45	7.65
noCat_denovoHm-B-G7732-Map12	no category	2400	125039	0.0241148	124	19	100	25	87.64	6.4
PHG_denovoHm-B-G10086-Map11	Potential Host Gene	6844	124975	0.0241024	441	5	408	5	83.29	7.6
RLG_denovoHm-B-G10166-Map13_reversed	Gypsy	9897	124825	0.0240735	155	2	115	2	87.93	7.61
PHG_denovoHm-B-R16854-Map14	Potential Host Gene	3994	124749	0.0240589	433	2	413	2	77.55	5.9
noCat_denovoHm-B-R15371-Map18	no category	2741	124715	0.0240523	277	3	240	6	80.44	7.08
RLG-tat_denovoHm-B-G9533-Map5_reversed	Gypsy	9323	124448	0.0240008	109	1	82	1	88	9.74
RLG_denovoHm-B-R11050-Map20_reversed	Gypsy	8516	124123	0.0239381	90	2	79	4	82.09	9.73
noCat_denovoHm-B-G6266-Map16	no category	2496	123940	0.0239028	173	20	126	25	82.09	7.56
noCat_denovoHm-B-R13727-Map20	no category	2082	123886	0.0238924	147	16	113	21	86.09	7
RIX_denovoHm-B-R26951-Map8	LINE	4229	123818	0.0238793	91	10	63	17	77.15	10.67
RLG_denovoHm-B-R7406-Map8	Gypsy	3166	123591	0.0238355	325	2	279	3	83.35	6.46
RLC_denovoHm-B-G9796-Map9	COPIA	7072	123488	0.0238157	69	5	57	10	86.51	9.09
RIX_denovoHm-B-R7810-Map5_reversed	LINE	4235	123421	0.0238027	71	15	59	20	75.51	7.19
RLG_denovoHm-B-G10163-Map7_reversed	Gypsy	10299	123263	0.0237723	70	4	61	7	79.99	10.43
noCat_denovoHm-B-G6486-Map20	no category	1986	123055	0.0237322	456	13	407	14	85.19	7.1
RIX-PHG-chim_denovoHm-B-R6079-Map10_reversed	chimeric	6589	122637	0.0236515	569	1	537	2	76.54	5.93
RLC_denovoHm-B-R5684-Map10_reversed	COPIA	6206	122509	0.0236269	349	2	270	2	81.34	6.62
DTX_denovoHm-B-R249-Map20	TIR	6149	122410	0.0236078	261	1	225	1	84.67	6.94
RLC_denovoHm-B-G9889-Map9	COPIA	6056	121870	0.0235036	179	10	155	14	84.73	7.25
noCat_denovoHm-B-R16878-Map15	no category	10501	121785	0.0234872	204	1	155	3	82.13	8.44
Potential-RIX_denovoHm-B-R2048-Map5	potential LINE	876	121775	0.0234853	255	51	226	60	77.84	5.88
RLG_denovoHm-B-G702-Map11	Gypsy	3116	121716	0.0234739	132	16	105	17	87.11	6.35
RLC_denovoHm-B-P1669.78-Map6_reversed	COPIA	5384	121574	0.0234465	108	6	94	9	91.13	6.56
RLG_denovoHm-B-R4219-Map5	Gypsy	2864	121574	0.0234465	146	16	109	18	84.42	8.06
RLG_denovoHm-B-R29467-Map6	Gypsy	2861	121486	0.0234296	323	6	254	9	81.08	6.41
DTX-chim_denovoHm-B-R3358-Map11_reversed	chimeric	3654	121411	0.0234151	241	3	180	4	82.11	8.5
RIX_denovoHm-B-R1106-Map17	LINE	6034	121280	0.0233898	126	3	95	6	78.64	11.17
RLG_denovoHm-B-R7143-Map12	Gypsy	2929	121107	0.0233565	188	6	153	7	84.52	6.57
RLC_denovoHm-B-R3244-Map9_reversed	COPIA	4783	121065	0.0233484	83	6	58	21	77.15	9.53
noCat_denovoHm-B-R11709-Map11	no category	2176	120956	0.0233273	133	18	110	25	88.14	4.81
RIX_denovoHm-B-R6439-Map5	LINE	6088	120856	0.0233081	138	5	108	5	74.53	8.41
RLC_denovoHm-B-R201-Map20_reversed	COPIA	7340	120604	0.0232595	128	2	99	3	88.28	7.7
RLC_denovoHm-B-P17.78-Map20_reversed	COPIA	6111	119970	0.0231372	357	1	311	4	85.69	6.95
RLC_denovoHm-B-R16972-Map6	COPIA	4994	119836	0.0231113	84	5	66	8	78.4	8.32
RLC_denovoHm-B-G1709-Map20_reversed	COPIA	7257	119801	0.0231046	98	1	62	7	89.42	7.67
caulimoviridae_denovoHm-B-G1767-Map20_reversed	caulimoviridae	8516	119671	0.0230795	65	10	58	11	88.35	9.17
PHG_denovoHm-B-R17219-Map8	Potential Host Gene	6323	119168	0.0229825	175	3	124	3	74.35	6.82
RIX_denovoHm-B-R372-Map5	LINE	5918	119022	0.0229544	125	6	96	8	73.26	7.34
RXX-LARD_denovoHm-B-R10094-Map5	LARD	7072	119021	0.0229542	208	2	174	3	86.81	7.54
RIX_denovoHm-B-R5899-Map10_reversed	LINE	1636	118723	0.0228967	149	39	130	48	81.17	7.38
RIX-RLC-tork-chim_denovoHm-B-R20128-Map6_reversed	chimeric	9641	118584	0.0228699	320	2	288	2	81.56	7.27
PHG_denovoHm-B-R25883-Map5	Potential Host Gene	3842	118114	0.0227792	146	3	116	3	74.64	7.8
RLC_denovoHm-B-R7765-Map8_reversed	COPIA	5692	117953	0.0227482	91	7	64	8	78.29	8.17
noCat_denovoHm-B-R497-Map13	no category	2682	117930	0.0227438	197	15	159	17	81.05	7.54
DTX_denovoHm-B-R3145-Map20	TIR	5492	117757	0.0227104	227	1	146	1	85.6	7.57
RLC_denovoHm-B-R10594-Map20	COPIA	5996	117729	0.022705	124	5	102	8	86.74	8.49
DTX_denovoHm-B-G9911-Map5	TIR	5645	117410	0.0226435	282	3	235	5	86.37	7.06
RLG_denovoHm-B-R3045-Map8	Gypsy	2848	117360	0.0226338	204	16	153	17	82.18	8.17
DTX_denovoHm-B-R3498-Map20	TIR	8699	117329	0.0226278	318	2	259	3	82.55	7.29
Potential-RIX_denovoHm-B-P724.496-Map6	potential LINE	1056	117310	0.0226242	375	7	281	8	79.18	5.97
PHG_denovoHm-B-R14495-Map10	Potential Host Gene	5586	117261	0.0226147	212	4	169	5	87.92	7.28
DTX_denovoHm-B-R81-Map13	TIR	1609	117218	0.0226064	370	5	327	11	85.59	7.14
RLC_denovoHm-B-R6396-Map17	COPIA	5063	117039	0.0225719	74	3	48	10	87.19	8.16
noCat_denovoHm-B-R2568-Map20	no category	1955	116945	0.0225538	194	12	132	19	87.67	6.54
DTX_denovoHm-B-G13923-Map20	TIR	956	116658	0.0224984	526	18	501	19	79.43	8.61
DTX_denovoHm-B-R2996-Map17_reversed	TIR	9218	116492	0.0224664	260	1	204	2	80.24	8.46
RLC_denovoHm-B-P1582.17-Map20	COPIA	4430	116355	0.02244	68	21	58	22	89.95	10.13
RLC-tork_denovoHm-B-G9939-Map20	COPIA	5268	116187	0.0224076	75	14	59	15	93.23	6.95
RLG_denovoHm-B-R26298-Map7	Gypsy	2917	116186	0.0224074	172	15	141	17	84.91	7.65
noCat_denovoHm-B-G512-Map20	no category	3200	116116	0.0223939	122	7	81	13	89.83	6.9
DTX_denovoHm-B-P2029.629-Map20	TIR	1944	115975	0.0223667	641	15	609	16	84.16	5.31
PHG_denovoHm-B-G1187-Map6	Potential Host Gene	7568	115850	0.0223426	277	2	263	3	80.99	6.6
RLC_denovoHm-B-R207-Map17	COPIA	6775	115809	0.0223347	130	3	107	5	85.18	7.03
RLC_denovoHm-B-R15292-Map6	COPIA	8655	115511	0.0222772	528	1	463	1	80.73	6.39
PHG_denovoHm-B-R9359-Map7	Potential Host Gene	9544	115375	0.022251	402	2	337	2	81.48	6.14
noCat_denovoHm-B-R299-Map13	no category	5774	115346	0.0222454	287	3	215	4	86.45	5.78
RLC_denovoHm-B-R8817-Map10_reversed	COPIA	7036	115156	0.0222088	142	5	120	7	78.52	6.91
PHG_denovoHm-B-R7722-Map5	Potential Host Gene	11023	115104	0.0221987	324	2	289	2	80.1	6.63
DTX_denovoHm-B-R21830-Map9	TIR	10705	114436	0.0220699	266	2	207	2	83.71	7.26
RLG_denovoHm-B-R7278-Map7	Gypsy	3609	114421	0.022067	324	2	231	2	76.36	7.07
DHX_denovoHm-B-R7783-Map20_reversed	Helitron	9621	114221	0.0220284	247	4	210	4	82.97	7.79
RLG_denovoHm-B-G9341-Map6	Gypsy	5157	114162	0.0220171	162	3	131	4	87.72	6.71
noCat_denovoHm-B-R21542-Map12	no category	2685	113936	0.0219735	430	2	362	2	82.14	6.43
DTX-chim_denovoHm-B-R312-Map20	chimeric	11334	113928	0.0219719	129	2	97	3	88.27	8.03
DXX_denovoHm-B-G10334-Map20	Class II	599	113886	0.0219638	934	5	458	11	83.49	7.73
RLG_denovoHm-B-R11467-Map13	Gypsy	6779	113771	0.0219417	311	1	248	2	77.98	6.65
RLC_denovoHm-B-R216-Map5	COPIA	7393	113617	0.021912	96	3	68	7	85.68	7.2
RLC_denovoHm-B-R10718-Map11	COPIA	6178	113472	0.021884	116	5	88	7	86.22	7.48
noCat_denovoHm-B-R1577-Map20	no category	2315	113154	0.0218227	107	23	96	25	91.32	4.29
noCat_denovoHm-B-R749-Map20	no category	3174	113139	0.0218198	180	2	135	2	86.99	8.11
DTX_denovoHm-B-R10351-Map9	TIR	1574	112623	0.0217203	866	3	386	10	86.12	7.65
DTX_denovoHm-B-G1674-Map20_reversed	TIR	4430	112384	0.0216742	293	1	253	2	80.02	6.55
DXX-MITE_denovoHm-B-G11130-Map20	MITE	761	111891	0.0215791	389	22	346	26	88.73	6.49
noCat_denovoHm-B-P68.2096-Map20	no category	730	111814	0.0215642	505	8	360	8	81.71	8.59
DTX_denovoHm-B-R19320-Map9_reversed	TIR	7677	111675	0.0215374	145	1	128	3	82.6	7.83
DTX_denovoHm-B-R8100-Map9_reversed	TIR	4849	111328	0.0214705	132	3	81	4	78.02	8.82
RLG_denovoHm-B-G1036-Map6	Gypsy	2580	111259	0.0214572	95	22	88	27	83.37	7.11
PHG_denovoHm-B-G8816-Map11	Potential Host Gene	2984	111168	0.0214396	130	6	101	7	84.11	6.02
RIX_denovoHm-B-R3407-Map19_reversed	LINE	3978	111125	0.0214314	236	2	204	2	74.14	9.28
PHG_denovoHm-B-R18890-Map7	Potential Host Gene	3740	110753	0.0213596	186	3	158	3	73.73	6.35
RIX_denovoHm-B-R2765-Map15	LINE	6101	110652	0.0213401	128	3	101	5	77.92	10.71
DTX-chim_denovoHm-B-R5856-Map9_reversed	chimeric	13331	110493	0.0213095	249	2	189	2	84.82	6.85
caulimoviridae_denovoHm-B-G10194-Map10	caulimoviridae	8388	110046	0.0212233	40	9	28	12	88.6	10.12
RLG_denovoHm-B-G10039-Map6_reversed	Gypsy	6703	109979	0.0212103	147	4	112	4	85.02	9.18
RLC_denovoHm-B-R28650-Map5_reversed	COPIA	5155	109920	0.021199	140	2	97	2	74.28	8.36
RLC_denovoHm-B-R362-Map20	COPIA	9305	109869	0.0211891	64	3	43	4	82.83	7.53
PHG_denovoHm-B-R19767-Map9	Potential Host Gene	8188	109813	0.0211783	283	2	180	2	77.65	6.99
noCat_denovoHm-B-R29537-Map5	no category	1054	109699	0.0211563	376	4	345	4	81.92	5.95
PHG_denovoHm-B-P122.341-Map20	Potential Host Gene	1996	109475	0.0211131	189	41	164	41	87.63	9.68
noCat_denovoHm-B-G2462-Map20	no category	1275	109343	0.0210877	484	21	434	21	82.06	8.74
RIX_denovoHm-B-G9127-Map7	LINE	4219	109168	0.0210539	80	14	64	17	76.79	9.42
PHG_denovoHm-B-R35898-Map9	Potential Host Gene	9356	109101	0.021041	498	2	441	2	79.73	5.98
PHG_denovoHm-B-R33469-Map6	Potential Host Gene	5648	109044	0.02103	465	1	396	1	82.27	5.47
RLG_denovoHm-B-R1743-Map13	Gypsy	2687	108847	0.020992	170	9	136	14	83.49	6.67
RIX_denovoHm-B-G9673-Map8	LINE	4354	108773	0.0209778	156	5	138	6	71.92	6.12
noCat_denovoHm-B-P368.2056-Map20	no category	893	108721	0.0209677	239	4	196	4	90.64	6.31
DXX_denovoHm-B-R3341-Map12	Class II	4097	108521	0.0209292	295	2	254	3	84.55	6.57
RLG_denovoHm-B-P1747.480-Map9	Gypsy	2948	108492	0.0209236	94	28	82	31	89.01	9.08
noCat_denovoHm-B-R2142-Map17	no category	5598	108286	0.0208838	239	1	216	1	87.75	7.59
PHG_denovoHm-B-R28039-Map13	Potential Host Gene	3617	108276	0.0208819	144	3	108	5	81.45	7.89
DTX_denovoHm-B-G318-Map20	TIR	5206	108270	0.0208807	138	4	93	5	87.34	7.56
RIX_denovoHm-B-R3140-Map11_reversed	LINE	5934	107940	0.0208171	174	2	161	3	75.9	9.47
RLC_denovoHm-B-G10129-Map20_reversed	COPIA	7336	107892	0.0208078	64	1	53	6	89.9	9.03
DTX_denovoHm-B-R2848-Map10	TIR	6739	107606	0.0207527	241	1	199	1	89.39	8.49
RIX_denovoHm-B-R21422-Map14	LINE	4986	107595	0.0207506	129	3	103	4	77.8	9.29
noCat_denovoHm-B-R7447-Map20	no category	2961	107517	0.0207355	233	1	194	1	80.02	7.76
RXX-LARD_denovoHm-B-R833-Map9	LARD	6690	107387	0.0207105	110	1	67	5	85.46	8.46
noCat_denovoHm-B-R1137-Map20	no category	2831	107183	0.0206711	200	3	154	4	86.41	6.47
noCat_denovoHm-B-R3739-Map11	no category	2265	107153	0.0206653	233	1	189	1	82.98	8.65
RLG_denovoHm-B-R8147-Map20	Gypsy	8671	107008	0.0206374	205	1	171	1	85.18	8.4
RIX_denovoHm-B-R179-Map20_reversed	LINE	5516	106957	0.0206275	111	1	82	5	81.58	10.97
DTX_denovoHm-B-R25678-Map5_reversed	TIR	4246	106924	0.0206212	131	4	81	4	81.2	6.65
DTX_denovoHm-B-P285.417-Map20	TIR	1114	106901	0.0206167	208	27	179	28	92.6	5.09
Potential-RIX_denovoHm-B-G4911-Map6	potential LINE	2363	106837	0.0206044	217	1	172	1	88.17	7.6
RLG_denovoHm-B-R2487-Map9	Gypsy	2728	106821	0.0206013	263	5	203	8	76.66	6.36
RIX_denovoHm-B-R7864-Map10_reversed	LINE	4288	106362	0.0205128	159	1	129	1	79.23	9.37
DTX_denovoHm-B-R6029-Map14	TIR	6715	106205	0.0204825	217	1	166	3	88.2	6.52
RLC_denovoHm-B-R1856-Map7	COPIA	4946	105915	0.0204266	156	2	120	3	78.79	7.04
RLC_denovoHm-B-R1110-Map20	COPIA	5362	105807	0.0204057	132	1	94	3	84.61	6.42
DTX_denovoHm-B-R11193-Map7	TIR	7351	105515	0.0203494	396	1	326	2	84.15	6.89
DTX_denovoHm-B-R2541-Map20	TIR	1553	105486	0.0203438	324	11	280	13	82.36	7.15
RLG_denovoHm-B-G10014-Map5	Gypsy	7553	105118	0.0202729	101	5	82	5	87.63	10.29
RLC_denovoHm-B-R18169-Map9_reversed	COPIA	4857	105020	0.020254	52	7	43	8	80.09	9.51
PHG_denovoHm-B-R33361-Map7	Potential Host Gene	4295	104781	0.0202079	375	1	320	2	79.57	4.36
PHG_denovoHm-B-R27115-Map7	Potential Host Gene	8359	104776	0.0202069	337	4	319	4	81.51	7.95
PHG_denovoHm-B-R22038-Map10	Potential Host Gene	3835	104679	0.0201882	160	4	119	4	73.52	7.44
RLG_denovoHm-B-R129-Map6	Gypsy	2585	104606	0.0201741	263	3	162	8	79.92	5.82
RLC_denovoHm-B-G1769-Map8_reversed	COPIA	7064	104551	0.0201635	97	6	77	6	87.93	8.94
DTX_denovoHm-B-R7633-Map20	TIR	3213	104466	0.0201471	415	2	357	3	85.02	6.97
DTX_denovoHm-B-R13328-Map13	TIR	4182	104188	0.0200935	163	6	110	8	88.3	9.05
RLC_denovoHm-B-R7184-Map16_reversed	COPIA	3579	104142	0.0200846	153	6	136	8	85.02	7.03
RLG_denovoHm-B-R5372-Map8	Gypsy	3234	104060	0.0200688	305	2	258	2	82.23	6.32
PHG_denovoHm-B-R18901-Map8	Potential Host Gene	4438	103906	0.0200391	247	2	202	2	84.8	7.87
RLC_denovoHm-B-G1348-Map7	COPIA	7283	103834	0.0200252	132	1	101	4	90.05	6.98
PHG_denovoHm-B-R15542-Map6	Potential Host Gene	2155	103799	0.0200185	283	4	236	4	73.64	9.79
noCat_denovoHm-B-R1080-Map11	no category	4185	103733	0.0200057	376	2	223	4	85.73	7.43
DTX_denovoHm-B-R778-Map9	TIR	2433	103503	0.0199614	311	3	260	3	84.61	6.05
RIX_denovoHm-B-R6990-Map7	LINE	3793	103243	0.0199112	137	2	116	2	75.85	7.43
RLG_denovoHm-B-R11331-Map16	Gypsy	2621	102789	0.0198237	110	16	89	19	82.23	6.36
DTX_denovoHm-B-R16664-Map7	TIR	4261	102769	0.0198198	134	2	88	2	74.82	8.37
RXX-LARD_denovoHm-B-R2435-Map20	LARD	6781	102603	0.0197878	275	1	229	2	83.64	6.61
PHG_denovoHm-B-R31722-Map6	Potential Host Gene	8141	102461	0.0197604	255	2	216	2	84.71	7.27
RLG_denovoHm-B-G9378-Map7	Gypsy	4489	102396	0.0197479	95	1	76	1	87.7	8.68
DXX-MITE_denovoHm-B-R4337-Map15	MITE	1425	102275	0.0197246	571	8	488	9	79.23	5.71
DTX_denovoHm-B-R1928-Map9	TIR	1296	102248	0.0197194	398	12	279	17	82.68	7.45
DTX_denovoHm-B-G7416-Map20	TIR	2295	102122	0.0196951	235	13	183	19	85.43	8.43
DTX_denovoHm-B-R5666-Map11	TIR	7162	102087	0.0196883	269	3	221	4	79.43	8.03
RLC_denovoHm-B-R7798-Map9	COPIA	5075	102025	0.0196763	390	2	307	2	85.15	6.08
DTX_denovoHm-B-R3445-Map15	TIR	1515	102002	0.0196719	537	6	482	6	82.58	6.94
noCat_denovoHm-B-G9387-Map11	no category	4373	101988	0.0196692	142	1	130	1	90.45	7.32
DXX-MITE_denovoHm-B-P411.1325-Map11	MITE	567	101815	0.0196358	244	121	232	115	89.61	7.95
noCat_denovoHm-B-G8424-Map14	no category	2436	101519	0.0195788	134	10	122	10	83.79	9.32
RLG_denovoHm-B-R1544-Map8	Gypsy	3320	101451	0.0195656	219	5	179	6	80.38	8.24
RIX_denovoHm-B-P1347.1436-Map7_reversed	LINE	1700	101445	0.0195645	170	22	134	27	76.95	9.31
RLC_denovoHm-B-G1081-Map20	COPIA	6385	101408	0.0195574	609	2	519	3	81.72	6.09
RIX_denovoHm-B-R14137-Map13_reversed	LINE	4174	101389	0.0195537	110	5	94	8	76.4	9.73
noCat_denovoHm-B-G7030-Map14	no category	2533	101303	0.0195371	89	22	73	26	88.64	7.13
PHG_denovoHm-B-G4962-Map20	Potential Host Gene	1808	101295	0.0195356	1531	5	372	7	84.74	8.43
PHG_denovoHm-B-R4548-Map13	Potential Host Gene	3781	101228	0.0195226	147	9	110	10	82.45	8.09
RLC_denovoHm-B-G9714-Map10	COPIA	5091	101024	0.0194833	88	7	79	8	90.93	7.17
noCat_denovoHm-B-G6738-Map20	no category	2018	100608	0.0194031	120	2	91	2	94.47	4.3
Potential-RIX_denovoHm-B-R13540-Map5	potential LINE	1276	100433	0.0193693	258	7	217	8	79.47	7.73
noCat_denovoHm-B-P161.552-Map20	no category	441	100420	0.0193668	333	94	308	102	92.31	5.18
noCat_denovoHm-B-G9349-Map16	no category	6806	100338	0.019351	180	2	149	3	89.3	7.23
DTX_denovoHm-B-R6926-Map20	TIR	7499	100242	0.0193325	167	2	137	3	88.72	7.55
RIX_denovoHm-B-R6980-Map16	LINE	6110	100219	0.019328	88	1	73	3	78.98	10.72
PHG_denovoHm-B-R20150-Map5	Potential Host Gene	4014	100073	0.0192999	159	4	123	4	80.56	7.79
PHG_denovoHm-B-R7569-Map6_reversed	Potential Host Gene	5243	99837	0.0192544	221	2	166	2	77.16	8.66
RLG_denovoHm-B-G8215-Map5	Gypsy	2749	99467	0.019183	101	17	84	21	85.81	8.16
DTX_denovoHm-B-R12282-Map20_reversed	TIR	2829	99416	0.0191732	229	2	149	2	83.63	6.8
RLC_denovoHm-B-G8916-Map20	COPIA	4959	99364	0.0191632	64	5	50	10	90.33	8.19
RLG_denovoHm-B-G3056-Map12_reversed	Gypsy	1325	99009	0.0190947	217	17	135	18	84.3	5.57
noCat_denovoHm-B-G4284-Map20	no category	1858	98672	0.0190297	102	27	87	30	91.35	4.91
DTX_denovoHm-B-G17173-Map6	TIR	880	98496	0.0189958	237	36	201	40	90.32	7.46
RLC_denovoHm-B-R1514-Map14	COPIA	5830	98491	0.0189948	90	1	66	1	87.74	6.37
DTX_denovoHm-B-R13428-Map5	TIR	1915	98431	0.0189832	329	3	229	4	83.75	4.97
RLG_denovoHm-B-R2347-Map20	Gypsy	3425	98431	0.0189832	142	8	113	9	85.1	6.28
PHG_denovoHm-B-R423-Map12	Potential Host Gene	6335	98429	0.0189828	233	3	206	3	87.5	8.23
noCat_denovoHm-B-R3475-Map12	no category	1275	98340	0.0189657	253	18	211	23	83.14	6.16
DTX_denovoHm-B-R233-Map20	TIR	5989	98322	0.0189622	173	2	99	2	85.99	8.44
RLC_denovoHm-B-G10151-Map6	COPIA	7063	98117	0.0189227	72	4	59	6	86.06	10.7
RIX_denovoHm-B-R28238-Map5	LINE	2910	98027	0.0189053	146	2	116	2	83.48	6.02
RIX_denovoHm-B-R11592-Map8_reversed	LINE	4238	97989	0.018898	83	8	65	10	76.88	9.84
DTX_denovoHm-B-R11922-Map8	TIR	983	97939	0.0188883	403	5	251	6	83.6	6.04
Potential-RIX_denovoHm-B-R21063-Map5	potential LINE	775	97801	0.0188617	307	3	292	3	84.45	5.79
RLC-PHG-chim_denovoHm-B-R25205-Map10	chimeric	8377	97723	0.0188467	465	1	431	1	78.34	6.08
PHG_denovoHm-B-R11451-Map9	Potential Host Gene	9614	97719	0.0188459	172	2	133	2	77.04	8.61
DHX_denovoHm-B-R1220-Map20_reversed	Helitron	7212	97660	0.0188345	145	1	117	2	85.13	7.61
DTX_denovoHm-B-G9381-Map7	TIR	3892	97497	0.0188031	175	3	144	7	78.92	6.98
PHG_denovoHm-B-R7830-Map6_reversed	Potential Host Gene	3673	97480	0.0187998	127	10	107	12	79.32	8.3
RLG-tat_denovoHm-B-G10263-Map5_reversed	Gypsy	14005	97456	0.0187952	139	2	115	2	83.14	8.27
RLC_denovoHm-B-R8228-Map20	COPIA	6695	97194	0.0187446	143	6	122	6	84.21	8.34
RLG_denovoHm-B-R77-Map20	Gypsy	10391	97094	0.0187254	112	1	87	2	78.58	10.24
DTX_denovoHm-B-R17202-Map8	TIR	4689	97026	0.0187122	235	2	182	2	86.31	6.31
RLC_denovoHm-B-R6591-Map7	COPIA	6750	96902	0.0186883	358	1	278	1	83.53	6.49
RLG-tat_denovoHm-B-G10232-Map11	Gypsy	15466	96732	0.0186555	96	2	80	2	78.43	10.46
PHG_denovoHm-B-R23486-Map5	Potential Host Gene	5386	96577	0.0186257	361	2	265	2	78.02	5.31
DTX_denovoHm-B-R11126-Map8	TIR	3978	96492	0.0186093	277	2	185	4	86.48	6.59
RLC_denovoHm-B-G9561-Map5_reversed	COPIA	6489	96487	0.0186083	81	1	73	4	90.52	7.26
DTX_denovoHm-B-R3203-Map11	TIR	10692	96236	0.0185599	135	2	92	2	85.26	8.17
RIX_denovoHm-B-G6496-Map6_reversed	LINE	1819	96092	0.0185321	154	20	125	24	74.62	8.2
DXX_denovoHm-B-P167.171-Map20_reversed	Class II	561	95987	0.0185119	1898	2	317	3	88.67	7.77
noCat_denovoHm-B-R498-Map20	no category	2442	95835	0.0184826	127	9	100	12	89.92	6.08
RIX_denovoHm-B-R10358-Map8	LINE	4220	95745	0.0184652	85	6	64	10	72.9	8.65
RLC_denovoHm-B-R13887-Map20	COPIA	4788	95601	0.0184374	137	5	115	6	86.89	8.37
ribosomal_denovoHm-B-R4375-Map16	ribosomal	5466	95443	0.018407	176	2	130	3	85.92	7.66
noCat_denovoHm-B-R28400-Map20	no category	6727	95306	0.0183805	417	1	285	1	81.92	7.12
noCat_denovoHm-B-G8748-Map11	no category	3448	95174	0.0183551	64	11	55	12	90.82	7.9
noCat_denovoHm-B-R9978-Map14	no category	6454	95154	0.0183512	416	1	367	1	81.64	8.18
DTX_denovoHm-B-R4401-Map8	TIR	5684	94805	0.0182839	441	2	410	3	82.21	6.27
RLG_denovoHm-B-P1051.0-Map9	Gypsy	2877	94782	0.0182795	84	23	73	23	91.7	8.97
Potential-RIX_denovoHm-B-R12872-Map6	potential LINE	883	94756	0.0182745	235	17	203	20	78.7	7.13
DTX_denovoHm-B-R268-Map13	TIR	5428	94699	0.0182635	172	2	151	2	85.33	9.87
DXX-MITE_denovoHm-B-P904.1081-Map20	MITE	732	94628	0.0182498	273	25	235	34	90.58	6.16
noCat_denovoHm-B-P40.26-Map20	no category	449	94600	0.0182444	348	23	326	25	89.21	8.39
DTX_denovoHm-B-R4516-Map6_reversed	TIR	3159	94280	0.0181827	443	2	349	2	81.92	6.41
RLC_denovoHm-B-R2234-Map15_reversed	COPIA	5705	94266	0.01818	149	2	123	7	85.98	6.05
DTX_denovoHm-B-R11724-Map14	TIR	5071	94154	0.0181584	226	4	169	4	86.8	8.11
DTX_denovoHm-B-R287-Map16	TIR	6304	94118	0.0181514	192	3	162	3	87.26	7.7
DTX_denovoHm-B-R23129-Map7	TIR	4916	94103	0.0181485	199	2	179	2	86.43	7.94
Potential-RIX_denovoHm-B-G7690-Map12	potential LINE	2882	93977	0.0181242	422	4	344	5	82.35	6.4
PHG_denovoHm-B-R22755-Map13	Potential Host Gene	5899	93812	0.0180924	259	5	223	6	86.13	8.8
PHG_denovoHm-B-R2698-Map20	Potential Host Gene	5322	93754	0.0180812	348	1	208	1	86.39	7.42
DTX_denovoHm-B-R8395-Map12	TIR	4937	93572	0.0180461	224	2	153	2	84.18	5.88
DTX_denovoHm-B-P842.385-Map9_reversed	TIR	1802	93543	0.0180405	216	11	159	11	85.21	7.33
DTX_denovoHm-B-R995-Map15_reversed	TIR	4424	93512	0.0180345	180	3	139	5	84.5	7.1
RIX_denovoHm-B-R3451-Map14_reversed	LINE	4347	93336	0.0180006	80	8	73	9	77.91	11.08
noCat_denovoHm-B-G5677-Map19	no category	2111	93127	0.0179603	130	11	114	15	88.09	7.94
RLG_denovoHm-B-G8509-Map5	Gypsy	2876	93122	0.0179593	149	11	115	13	81.87	7.73
noCat_denovoHm-B-R3271-Map20	no category	2355	93102	0.0179555	85	14	72	16	88.31	5.7
noCat_denovoHm-B-G2072-Map20	no category	1382	93065	0.0179483	595	1	571	1	77.12	4.55
RLC_denovoHm-B-R8641-Map19_reversed	COPIA	6845	93044	0.0179443	101	4	84	4	88.41	6.83
DTX_denovoHm-B-R17032-Map7	TIR	8480	93005	0.0179368	480	2	435	2	83.53	6.48
PHG_denovoHm-B-G9960-Map7	Potential Host Gene	6135	92888	0.0179142	74	5	61	8	91.03	7.53
RLX-PHG-chim_denovoHm-B-R28052-Map6	chimeric	3411	92838	0.0179046	359	1	313	1	77.59	6.45
PHG_denovoHm-B-R24560-Map6	Potential Host Gene	3794	92805	0.0178982	201	1	165	2	78.39	6.8
noCat_denovoHm-B-R718-Map20	no category	2459	92563	0.0178515	92	1	85	2	90.79	9.16
PHG_denovoHm-B-R9080-Map15	Potential Host Gene	5396	92531	0.0178454	200	2	161	4	83.76	10.01
RLC_denovoHm-B-R4286-Map20_reversed	COPIA	5001	92523	0.0178438	117	2	93	4	88.03	8.18
DTX_denovoHm-B-R24553-Map16	TIR	9292	92458	0.0178313	171	2	150	4	80.3	8.27
DHX_denovoHm-B-R1962-Map9	Helitron	5607	92281	0.0177971	316	2	254	3	80.54	6.82
RLC_denovoHm-B-G1453-Map20	COPIA	5349	92252	0.0177915	50	11	45	11	92.89	6.79
DTX_denovoHm-B-P39.2247-Map20_reversed	TIR	692	92197	0.0177809	302	7	258	7	87.91	8.22
DTX_denovoHm-B-R9188-Map15_reversed	TIR	4675	92044	0.0177514	575	1	544	2	79.29	5.02
PHG_denovoHm-B-G8872-Map5	Potential Host Gene	3782	91929	0.0177293	212	1	170	1	90.86	6.77
noCat_denovoHm-B-G7413-Map15	no category	2084	91880	0.0177198	160	9	136	12	89.43	8.35
RLC-sire_denovoHm-B-G10211-Map7	COPIA	8878	91740	0.0176928	35	5	33	5	90.46	8.57
ribosomal-PHG-chim_denovoHm-B-R1242-Map16	chimeric	5632	91696	0.0176843	279	1	184	1	89.09	7.71
DTX_denovoHm-B-R2235-Map8	TIR	1379	91660	0.0176774	374	2	307	2	83.77	6.71
RIX_denovoHm-B-R5350-Map9_reversed	LINE	5984	91602	0.0176662	111	2	87	2	74.11	9.87
RLC_denovoHm-B-R26062-Map11_reversed	COPIA	5341	91356	0.0176187	54	9	45	11	86.88	8.99
DTX_denovoHm-B-R1626-Map13	TIR	7079	91272	0.0176025	185	4	167	5	85.46	6.68
RLC_denovoHm-B-R222-Map20_reversed	COPIA	7391	91268	0.0176018	111	2	91	4	85.6	9.14
RLC_denovoHm-B-P657.1892-Map6	COPIA	3984	91230	0.0175944	97	7	82	7	84.5	11.47
RLC_denovoHm-B-R16756-Map17	COPIA	5006	91199	0.0175885	50	5	42	7	82.22	9.43
RLG_denovoHm-B-P1565.0-Map6	Gypsy	2711	91150	0.017579	125	9	92	12	85.13	8.78
RIX_denovoHm-B-R11387-Map20	LINE	6138	91021	0.0175541	100	5	88	5	82.64	12.37
caulimoviridae_denovoHm-B-G10095-Map7	caulimoviridae	8375	91014	0.0175528	138	2	113	2	90.39	9.54
DTX_denovoHm-B-G10030-Map6	TIR	6600	90926	0.0175358	191	6	151	6	83.23	8.16
RLC_denovoHm-B-G9801-Map13_reversed	COPIA	5311	90809	0.0175133	122	3	107	4	86.56	10
DTX_denovoHm-B-R8159-Map11_reversed	TIR	4381	90800	0.0175115	149	4	102	7	81.15	7.3
DTX_denovoHm-B-R7475-Map10	TIR	4715	90756	0.017503	142	2	104	3	89.04	7.51
DTX_denovoHm-B-R2666-Map12_reversed	TIR	11699	90719	0.0174959	201	2	171	2	81.99	9.87
RLC_denovoHm-B-R9455-Map12_reversed	COPIA	7322	90668	0.0174861	71	3	58	3	81.49	9.61
DTX_denovoHm-B-R399-Map18	TIR	6103	90628	0.0174783	160	3	136	3	85.78	8.39
PHG_denovoHm-B-R4170-Map10	Potential Host Gene	5030	90419	0.017438	182	2	157	2	88.15	9.8
DTX_denovoHm-B-R6954-Map8	TIR	8210	90306	0.0174162	334	2	312	2	84.33	6.87
RLC_denovoHm-B-G255-Map20	COPIA	7103	90275	0.0174103	52	5	46	6	89.43	8.78
noCat_denovoHm-B-R2486-Map11	no category	712	90265	0.0174083	518	3	436	6	82.55	5.92
DTX_denovoHm-B-R23646-Map7	TIR	2659	89706	0.0173005	252	2	198	2	84.71	7.36
RLC_denovoHm-B-R22521-Map9	COPIA	5379	89683	0.0172961	125	2	91	2	82.3	8.48
RLC_denovoHm-B-R2937-Map20	COPIA	6214	89617	0.0172834	110	5	85	5	86.76	7.59
Potential-RIX_denovoHm-B-R29897-Map5	potential LINE	1119	89576	0.0172755	121	54	108	56	81.18	6.38
DTX_denovoHm-B-R2180-Map18	TIR	5687	89570	0.0172743	200	1	166	2	85.66	8.34
DTX-chim_denovoHm-B-R6478-Map14	chimeric	11497	89408	0.0172431	179	3	136	3	81.68	7.79
noCat_denovoHm-B-R1510-Map20	no category	2487	89240	0.0172107	126	2	109	2	88.59	7.26
noCat_denovoHm-B-R1491-Map11	no category	6249	89232	0.0172091	242	1	220	1	79.23	8.48
noCat_denovoHm-B-P238.2133-Map20	no category	796	89184	0.0171999	293	9	210	23	90.4	5.87
PHG_denovoHm-B-R4653-Map20	Potential Host Gene	4865	89110	0.0171856	218	3	185	5	84.09	7.32
RLC_denovoHm-B-R13889-Map12_reversed	COPIA	6008	89066	0.0171771	196	1	151	3	87.67	7.6
noCat_denovoHm-B-R67-Map13	no category	4559	89051	0.0171742	532	1	502	1	82.02	6.98
noCat_denovoHm-B-G769-Map20	no category	2226	89032	0.0171705	113	5	83	6	85.34	8.19
noCat_denovoHm-B-G823-Map20	no category	2034	89004	0.0171651	265	5	221	8	92.81	5.75
PHG_denovoHm-B-R19707-Map7	Potential Host Gene	3049	88975	0.0171595	192	2	142	2	82.1	7.92
DTX_denovoHm-B-R1224-Map8	TIR	8292	88862	0.0171378	161	3	148	3	84.22	8.41
RLG_denovoHm-B-G10064-Map8	Gypsy	5785	88790	0.0171239	80	6	63	7	87.59	10.85
DTX_denovoHm-B-R6575-Map5	TIR	4793	88649	0.0170967	282	1	193	1	82.6	7.46
RLC_denovoHm-B-R444-Map20_reversed	COPIA	5348	88620	0.0170911	110	4	91	5	87.95	7.71
RLG_denovoHm-B-R3128-Map20	Gypsy	4823	88525	0.0170728	120	1	98	1	86.28	7.47
Potential-RIX_denovoHm-B-R21053-Map5	potential LINE	1331	88524	0.0170726	270	4	192	4	78.68	7.07
RLC_denovoHm-B-R5770-Map20_reversed	COPIA	6049	88512	0.0170703	98	5	85	5	84.61	10.26
Potential-RIX_denovoHm-B-R7429-Map6	potential LINE	1132	88327	0.0170346	268	10	228	12	79.89	6.22
RLG-tat_denovoHm-B-G9980-Map5_reversed	Gypsy	9068	88234	0.0170166	63	1	55	2	86.6	10
DTX_denovoHm-B-R2710-Map6	TIR	2718	88232	0.0170163	128	11	96	12	80.45	6.91
DXX-MITE_denovoHm-B-R6826-Map11	MITE	1670	88161	0.0170026	410	1	358	2	78.47	6.05
RIX-RLC-chim_denovoHm-B-R27751-Map5	chimeric	5565	88006	0.0169727	532	2	480	2	77.21	5.36
PHG_denovoHm-B-R24139-Map7	Potential Host Gene	3155	87965	0.0169648	177	2	133	2	77.75	6.7
RIX_denovoHm-B-R22381-Map5	LINE	1686	87903	0.0169528	184	15	160	22	75.98	8.7
RLG-tat_denovoHm-B-G10253-Map16_reversed	Gypsy	12785	87780	0.0169291	52	3	43	4	86.35	9.61
PHG_denovoHm-B-R34428-Map6	Potential Host Gene	1438	87766	0.0169264	890	3	884	3	78.91	4.03
RIX_denovoHm-B-R8473-Map18_reversed	LINE	1726	87641	0.0169023	96	35	89	37	82.1	8.67
RIX_denovoHm-B-R3955-Map6_reversed	LINE	4239	87589	0.0168922	75	3	58	6	75.49	7.88
RLG-tat_denovoHm-B-R6241-Map14_reversed	Gypsy	10740	87587	0.0168919	64	2	57	2	81.27	9.64
noCat_denovoHm-B-P378.1526-Map20	no category	919	87455	0.0168664	234	21	199	21	89.3	8.01
PHG_denovoHm-B-R2201-Map9	Potential Host Gene	6943	87407	0.0168571	194	3	163	4	81.53	8.48
DTX_denovoHm-B-R19581-Map15_reversed	TIR	9240	87389	0.0168537	178	1	146	2	81.9	8.23
RLC_denovoHm-B-R2384-Map6_reversed	COPIA	4672	87382	0.0168523	66	6	52	9	77.46	8.44
RLG_denovoHm-B-G1196-Map14	Gypsy	2809	87368	0.0168496	110	8	79	11	83.75	6.86
RIX_denovoHm-B-G6241-Map6_reversed	LINE	1679	87334	0.0168431	146	20	116	25	78.88	9.03
noCat_denovoHm-B-R2885-Map17	no category	2347	87242	0.0168253	125	4	97	8	87.66	5.67
RLC_denovoHm-B-R3537-Map20	COPIA	4821	87052	0.0167887	96	4	75	6	82.45	9.57
DTX_denovoHm-B-R235-Map16	TIR	1453	87030	0.0167844	341	7	278	9	80.12	7.61
RLC_denovoHm-B-R2970-Map20	COPIA	1051	86961	0.0167711	281	3	227	3	88.11	7.24
RLC_denovoHm-B-G1039-Map20_reversed	COPIA	3909	86939	0.0167669	170	1	146	2	87.41	6.64
DTX_denovoHm-B-R2619-Map17	TIR	4111	86753	0.016731	166	2	123	3	86.23	7.23
Potential-RIX_denovoHm-B-R10801-Map5	potential LINE	1141	86703	0.0167214	324	4	290	4	76.4	7.65
noCat_denovoHm-B-R2434-Map16	no category	2936	86583	0.0166982	373	2	351	5	82.24	6.64
RLC_denovoHm-B-R16602-Map5_reversed	COPIA	5245	86512	0.0166845	106	4	76	7	76.56	8.56
RLG_denovoHm-B-R8171-Map9_reversed	Gypsy	8708	86505	0.0166832	96	2	58	2	82.91	9.98
DTX_denovoHm-B-R11454-Map10	TIR	10492	86489	0.0166801	125	2	87	2	80.54	7.29
RIX_denovoHm-B-R20677-Map8	LINE	4255	86417	0.0166662	47	11	42	13	76.59	8.93
RIX_denovoHm-B-R8766-Map7	LINE	1539	86305	0.0166446	193	7	171	9	72.99	7.53
Potential-RIX_denovoHm-B-G17428-Map6	potential LINE	932	86230	0.0166302	211	25	201	26	79.22	6.25
RIX_denovoHm-B-R14997-Map8	LINE	4228	86149	0.0166145	61	12	53	14	77.52	9.53
RLC_denovoHm-B-R6576-Map6_reversed	COPIA	5030	86137	0.0166122	76	2	58	2	74.66	6.21
RIX_denovoHm-B-R6739-Map5_reversed	LINE	4207	86038	0.0165931	86	7	69	11	77.65	8.92
RLC_denovoHm-B-G9775-Map6	COPIA	6388	86037	0.0165929	136	1	104	1	85.68	6.23
DTX_denovoHm-B-R4388-Map6	TIR	5419	85945	0.0165752	101	2	73	4	79.25	7.7
DTX_denovoHm-B-R7140-Map10_reversed	TIR	4505	85725	0.0165328	91	2	65	5	78.65	7.32
DTX_denovoHm-B-G5648-Map9	TIR	1926	85592	0.0165071	361	6	303	8	83.8	7.85
DTX_denovoHm-B-R11493-Map9	TIR	1594	85583	0.0165054	334	2	238	3	83.54	6.05
DXX-MITE_denovoHm-B-R8025-Map5	MITE	465	85541	0.0164973	415	40	338	49	78.24	6.74
RIX_denovoHm-B-R11160-Map7_reversed	LINE	5706	85528	0.0164948	64	4	47	4	76.53	11.13
RLG_denovoHm-B-P665.1437-Map18_reversed	Gypsy	1656	85470	0.0164836	360	16	140	19	86.53	7.06
DXX_denovoHm-B-R15971-Map7_reversed	Class II	1437	85369	0.0164641	472	3	411	5	80.56	6.89
RLG_denovoHm-B-G7306-Map17	Gypsy	2721	85342	0.0164589	93	13	64	16	87.17	8.99
DTX_denovoHm-B-R10624-Map8	TIR	5104	85310	0.0164527	163	2	140	2	87.07	6.31
RIX_denovoHm-B-R6481-Map16_reversed	LINE	5761	85199	0.0164313	89	1	72	1	73.79	10.17
DXX-MITE_denovoHm-B-R9083-Map8	MITE	419	85109	0.016414	446	12	378	12	84.04	6.66
DTX_denovoHm-B-R2828-Map15_reversed	TIR	5440	85069	0.0164062	156	4	120	4	86.14	9.07
RLG_denovoHm-B-G9023-Map5	Gypsy	3315	85040	0.0164007	87	1	79	1	90.07	9.34
DTX_denovoHm-B-R11997-Map5	TIR	6616	85006	0.0163941	267	2	232	2	86.5	6.51
DTX_denovoHm-B-R11902-Map7	TIR	8268	84978	0.0163887	221	2	177	2	83.1	6.86
DTX-chim_denovoHm-B-R2577-Map13_reversed	chimeric	11902	84886	0.016371	141	3	121	4	84.49	7.21
DTX_denovoHm-B-R5978-Map8	TIR	7067	84809	0.0163561	279	2	240	3	83.99	7.84
RLC_denovoHm-B-G10041-Map5_reversed	COPIA	6324	84739	0.0163426	155	1	124	1	84.76	7.99
RLC_denovoHm-B-P1873.78-Map6	COPIA	6666	84708	0.0163366	48	12	41	12	88.06	9.03
DTX_denovoHm-B-R5442-Map5	TIR	5839	84665	0.0163283	268	4	228	4	85.46	8.03
DTX_denovoHm-B-R508-Map20	TIR	4364	84564	0.0163089	201	5	150	5	86.35	6.77
DXX_denovoHm-B-P342.484-Map20	Class II	983	84512	0.0162988	450	1	375	4	82.28	7.96
noCat_denovoHm-B-G1195-Map11	no category	1925	84192	0.0162371	91	13	79	14	88.06	5.33
Potential-RIX_denovoHm-B-G5537-Map6	potential LINE	1253	83914	0.0161835	201	9	185	9	82.24	7.12
RLC_denovoHm-B-R2238-Map7	COPIA	7108	83871	0.0161752	134	3	115	3	84.98	6.25
DTX_denovoHm-B-R5056-Map10	TIR	6549	83864	0.0161739	233	2	203	2	85.45	8.28
DTX_denovoHm-B-G5290-Map14	TIR	1340	83722	0.0161465	220	12	182	14	85.16	9.13
noCat_denovoHm-B-R3099-Map13	no category	6197	83682	0.0161388	134	1	112	3	85.24	10.69
DTX_denovoHm-B-R1879-Map10_reversed	TIR	11973	83672	0.0161368	170	4	121	4	85.15	7.51
DTX_denovoHm-B-G9646-Map12	TIR	5558	83504	0.0161044	168	5	138	9	85.13	7.47
noCat_denovoHm-B-G7848-Map11	no category	2077	83471	0.0160981	105	18	93	24	91.59	7.14
RIX_denovoHm-B-R3425-Map14_reversed	LINE	4214	83466	0.0160971	93	5	71	8	77.7	11.67
Potential-RIX_denovoHm-B-G17559-Map7	potential LINE	911	83384	0.0160813	172	43	163	44	80.58	7.49
RLC_denovoHm-B-R18001-Map7_reversed	COPIA	4944	83351	0.0160749	48	6	34	7	84.44	11.02
RIX_denovoHm-B-R6038-Map20_reversed	LINE	4449	83299	0.0160649	130	1	104	2	77.14	11.55
PHG_denovoHm-B-R12798-Map11	Potential Host Gene	6057	83039	0.0160147	165	3	137	3	88.09	7.97
DTX_denovoHm-B-R14660-Map18	TIR	5201	82974	0.0160022	565	1	395	1	84.49	6.93
DTX_denovoHm-B-R659-Map7	TIR	5675	82900	0.0159879	63	4	42	7	83.58	9.74
RIX_denovoHm-B-R7709-Map8_reversed	LINE	6354	82874	0.0159829	125	1	105	2	74.54	8.62
PHG_denovoHm-B-R1211-Map17	Potential Host Gene	5965	82808	0.0159702	241	4	202	4	85.87	6.9
noCat_denovoHm-B-R14309-Map11	no category	3978	82790	0.0159667	984	1	217	2	79.91	8.93
RLG_denovoHm-B-G9631-Map9	Gypsy	5919	82720	0.0159532	115	1	106	1	87.04	8.32
noCat_denovoHm-B-R1895-Map17	no category	3546	82687	0.0159469	387	1	326	2	82.31	7.19
DTX_denovoHm-B-R19410-Map11	TIR	6740	82590	0.0159282	428	2	348	3	83.93	6.9
DXX_denovoHm-B-R10260-Map10	Class II	6453	82589	0.015928	287	2	232	2	81.71	7.51
RIX_denovoHm-B-R21750-Map7_reversed	LINE	4212	82562	0.0159228	65	10	59	11	75.92	8.72
PHG_denovoHm-B-R20570-Map16_reversed	Potential Host Gene	8408	82560	0.0159224	175	1	153	2	78.22	10.79
DTX_denovoHm-B-R3639-Map20	TIR	1087	82548	0.0159201	298	7	211	7	89.47	7.01
DTX_denovoHm-B-R9749-Map18	TIR	7070	82519	0.0159145	233	3	218	4	83.91	7.73
RLC_denovoHm-B-R28168-Map16	COPIA	6095	82461	0.0159033	92	6	81	7	82.48	8.24
noCat_denovoHm-B-R12761-Map15	no category	5255	82418	0.015895	328	2	293	3	81.99	8.29
RIX_denovoHm-B-R7354-Map12_reversed	LINE	1824	82138	0.015841	127	22	111	26	76.95	8.61
DTX_denovoHm-B-R27828-Map7	TIR	4371	81934	0.0158016	136	3	97	4	84.99	7.64
DTX_denovoHm-B-R14087-Map10	TIR	3972	81681	0.0157528	136	4	108	6	79.84	9.67
DHX_denovoHm-B-R12469-Map20	Helitron	5995	81670	0.0157507	164	1	147	1	86.96	7.29
RLC_denovoHm-B-G8988-Map9	COPIA	3005	81585	0.0157343	156	7	133	7	88.13	7.25
noCat_denovoHm-B-G6082-Map20	no category	1836	81573	0.015732	113	8	85	8	94.39	3.96
RLC_denovoHm-B-R8098-Map6	COPIA	5438	81506	0.0157191	77	3	62	3	79.11	8.78
PHG_denovoHm-B-R16055-Map11	Potential Host Gene	4560	81362	0.0156913	167	1	134	2	75.57	7.95
Potential-RIX_denovoHm-B-R2766-Map5	potential LINE	1066	81361	0.0156911	176	24	155	28	78.65	7.08
noCat_denovoHm-B-P414.1110-Map20	no category	1292	81278	0.0156751	382	20	323	21	81.99	9.09
noCat_denovoHm-B-G7922-Map10	no category	2567	81270	0.0156736	275	13	207	13	82.1	7.49
RLG-tat_denovoHm-B-G10021-Map11_reversed	Gypsy	7987	81253	0.0156703	46	1	42	1	88.32	11.26
noCat_denovoHm-B-R3505-Map20	no category	2026	81215	0.015663	127	9	98	12	88.08	5.84
RLC_denovoHm-B-P1772.78-Map6	COPIA	5307	81179	0.015656	65	2	58	2	91.11	6.51
DTX_denovoHm-B-R1860-Map7	TIR	884	80982	0.015618	523	8	413	9	80.5	6.31
DTX_denovoHm-B-R1937-Map20_reversed	TIR	4939	80719	0.0155673	112	4	82	4	87.4	9.34
RLG_denovoHm-B-G691-Map20	Gypsy	2334	80691	0.0155619	126	8	97	16	89.19	6.2
Potential-RIX_denovoHm-B-R10714-Map7	potential LINE	1009	80658	0.0155555	221	10	150	12	80.36	6.08
RIX_denovoHm-B-R13144-Map15_reversed	LINE	4211	80558	0.0155363	58	7	43	8	80.92	11.04
Potential-RIX_denovoHm-B-R26888-Map5	potential LINE	1310	80538	0.0155324	214	7	175	7	78.6	6.99
DTX_denovoHm-B-R368-Map20	TIR	1148	80487	0.0155226	252	3	189	5	88.15	7.49
RLG_denovoHm-B-G8907-Map20	Gypsy	3102	80466	0.0155185	175	2	123	2	79.89	7.13
DTX_denovoHm-B-R10316-Map10	TIR	4832	80377	0.0155014	168	3	145	3	88.18	6
DTX_denovoHm-B-R1920-Map18	TIR	6278	80356	0.0154973	316	1	225	2	85.38	6.76
DXX_denovoHm-B-R23030-Map10	Class II	4259	80326	0.0154915	460	2	377	3	81.08	7.04
RLG_denovoHm-B-G10193-Map12_reversed	Gypsy	11434	80293	0.0154852	91	1	71	2	83.9	9.02
noCat_denovoHm-B-R1894-Map14	no category	5570	80256	0.015478	292	3	264	4	82.82	7.53
PHG_denovoHm-B-R6016-Map19	Potential Host Gene	4902	80246	0.0154761	250	2	203	3	86.35	6.66
PHG_denovoHm-B-R10839-Map5	Potential Host Gene	2640	80226	0.0154722	359	2	344	2	81.64	5.42
noCat_denovoHm-B-R4602-Map12	no category	2090	80188	0.0154649	172	7	146	10	85.58	6.55
RLG_denovoHm-B-G7993-Map6	Gypsy	3044	80148	0.0154572	117	1	94	1	89.98	8.06
PHG_denovoHm-B-R8543-Map5	Potential Host Gene	3633	80031	0.0154346	127	2	80	2	75.36	7.41
PHG_denovoHm-B-G1739-Map20	Potential Host Gene	6589	79998	0.0154283	156	1	131	6	85.86	7.61
RLG_denovoHm-B-G8412-Map12	Gypsy	2750	79928	0.0154148	70	20	57	23	87.86	9.64
RIX_denovoHm-B-R2119-Map20_reversed	LINE	6062	79920	0.0154132	117	1	96	2	77.16	11.65
DTX_denovoHm-B-R10492-Map13	TIR	5980	79829	0.0153957	191	2	164	2	84.16	8.41
noCat_denovoHm-B-G7071-Map20	no category	3206	79811	0.0153922	110	7	92	9	87.4	6.68
RIX_denovoHm-B-R17188-Map6_reversed	LINE	1850	79723	0.0153752	214	2	189	3	73.02	6.77
noCat_denovoHm-B-R3274-Map20	no category	2159	79715	0.0153737	150	4	109	5	92.69	4.23
DTX_denovoHm-B-R13744-Map12	TIR	4113	79692	0.0153692	155	1	124	3	85.93	5.39
DXX_denovoHm-B-G8365-Map8	Class II	2506	79650	0.0153611	452	7	387	8	79.49	5.9
PHG_denovoHm-B-R31287-Map9	Potential Host Gene	5903	79618	0.015355	149	1	82	2	74.29	9.39
DTX_denovoHm-B-R459-Map10	TIR	2691	79353	0.0153039	240	2	206	2	78.55	9.19
noCat_denovoHm-B-G393-Map20	no category	1975	79345	0.0153023	97	20	93	21	87.1	6.36
RIX_denovoHm-B-R10166-Map5	LINE	6244	79133	0.0152614	389	3	354	3	79.33	7.31
PHG_denovoHm-B-R11194-Map8	Potential Host Gene	5952	79077	0.0152506	166	2	127	2	87.98	6.99
RIX_denovoHm-B-R8038-Map13	LINE	6379	79025	0.0152406	168	1	149	1	73.53	9.44
noCat_denovoHm-B-R6795-Map11	no category	2177	79020	0.0152396	190	3	155	4	85	6.47
noCat_denovoHm-B-G6886-Map11	no category	2541	78978	0.0152315	122	3	90	4	87.05	7.36
DXX_denovoHm-B-R3494-Map10	Class II	3298	78919	0.0152202	283	4	220	4	87.2	5.83
DTX-chim_denovoHm-B-R18717-Map6_reversed	chimeric	11811	78878	0.0152123	379	3	269	3	83.39	6.18
RLC_denovoHm-B-R1530-Map10	COPIA	5118	78814	0.0151999	89	6	75	7	76.38	10.5
RIX_denovoHm-B-R13763-Map6_reversed	LINE	3666	78706	0.0151791	119	1	103	2	73.28	7.58
DTX_denovoHm-B-R115-Map15	TIR	7088	78697	0.0151774	200	5	170	6	80.32	8
DTX_denovoHm-B-R3895-Map17	TIR	4381	78665	0.0151712	153	5	94	5	85.64	7.63
DXX-MITE_denovoHm-B-R9262-Map6	MITE	1373	78664	0.015171	375	8	325	8	83.1	7.18
PHG_denovoHm-B-R12420-Map12	Potential Host Gene	5552	78647	0.0151677	227	2	196	2	86.33	7.08
DTX_denovoHm-B-R6985-Map8	TIR	6468	78481	0.0151357	209	1	174	1	88.65	6.89
DTX_denovoHm-B-R4713-Map10	TIR	7051	78370	0.0151143	166	2	139	2	87.02	7.5
DTX_denovoHm-B-R12939-Map13	TIR	4612	78314	0.0151035	257	2	188	2	84.87	8.09
noCat_denovoHm-B-G7610-Map20	no category	2830	78223	0.0150859	225	2	163	2	85.38	7.05
RIX_denovoHm-B-R16707-Map5	LINE	3494	78179	0.0150775	112	4	85	6	74.88	8.27
ribosomal-PHG-chim_denovoHm-B-R953-Map5	chimeric	5494	78116	0.0150653	852	3	207	3	87.4	8.11
noCat_denovoHm-B-G6217-Map20	no category	2472	77900	0.0150236	123	3	105	4	87.08	8.41
RLG_denovoHm-B-R3444-Map9	Gypsy	2683	77888	0.0150213	124	8	102	9	80.73	6.24
RLG_denovoHm-B-R6633-Map10	Gypsy	2660	77790	0.0150024	113	4	84	10	82.86	6.61
RLG_denovoHm-B-G8156-Map11	Gypsy	2958	77699	0.0149849	74	12	56	14	83.61	8.24
DTX_denovoHm-B-G17967-Map8_reversed	TIR	972	77697	0.0149845	476	7	425	7	83.52	6.17
DXX-MITE_denovoHm-B-G1811-Map6	MITE	1113	77592	0.0149642	108	30	100	30	89.63	6.29
noCat_denovoHm-B-G2552-Map20	no category	1396	77535	0.0149533	437	6	391	6	81.02	6.21
RLC_denovoHm-B-R6585-Map20	COPIA	6603	77502	0.0149469	57	1	51	3	88.23	8.84
PHG_denovoHm-B-R26620-Map6	Potential Host Gene	4573	77359	0.0149193	54	2	42	2	82.26	9.68
PHG_denovoHm-B-R5400-Map6	Potential Host Gene	6690	77304	0.0149087	235	2	208	2	84.94	8.22
DTX_denovoHm-B-R1606-Map20	TIR	1514	77223	0.0148931	230	1	157	1	89.39	5.58
PHG_denovoHm-B-G10027-Map5	Potential Host Gene	7283	76999	0.0148499	157	2	132	3	86.29	8.12
noCat_denovoHm-B-G6971-Map20	no category	2753	76840	0.0148192	124	4	106	6	84.73	5.45
Potential-RIX_denovoHm-B-R10857-Map12	potential LINE	1010	76815	0.0148144	196	21	158	21	81.67	6.96
noCat_denovoHm-B-G9852-Map14	no category	5411	76741	0.0148001	478	3	381	4	82.97	5.58
RXX-LARD_denovoHm-B-R17586-Map6	LARD	3150	76710	0.0147941	210	5	180	5	82.9	6.25
RLC_denovoHm-B-G9279-Map6_reversed	COPIA	4918	76681	0.0147886	51	5	39	8	79.48	9.96
RIX_denovoHm-B-R17096-Map10	LINE	4208	76555	0.0147643	79	4	63	5	77.09	11.75
noCat_denovoHm-B-G8451-Map20	no category	2941	76553	0.0147639	88	6	75	9	91.48	8.1
RLC_denovoHm-B-P127.2194-Map20	COPIA	660	76546	0.0147625	209	8	190	9	90.99	8.04
RLG_denovoHm-B-G8379-Map20	Gypsy	2723	76513	0.0147562	88	16	74	17	87.85	9.56
PHG_denovoHm-B-R13297-Map17	Potential Host Gene	7434	76512	0.014756	176	3	154	3	82.96	9.43
noCat_denovoHm-B-R3004-Map16	no category	4404	76511	0.0147558	446	1	380	3	83.74	6.93
RLC_denovoHm-B-R9484-Map8	COPIA	4952	76505	0.0147546	65	3	51	4	85.36	8.76
noCat_denovoHm-B-R22196-Map15	no category	2198	76488	0.0147513	925	1	863	1	83.8	5.13
noCat_denovoHm-B-R7587-Map13	no category	3335	76464	0.0147467	444	1	398	4	81.45	6.4
DTX_denovoHm-B-R16633-Map5	TIR	1552	76433	0.0147407	1461	4	278	10	85.31	7.94
RIX_denovoHm-B-R3681-Map5	LINE	4235	76357	0.0147261	71	5	59	6	73.57	8.89
noCat_denovoHm-B-R1959-Map16	no category	2968	76328	0.0147205	177	8	141	8	86.23	8.57
DHX_denovoHm-B-R4327-Map12	Helitron	6273	76269	0.0147091	111	2	91	2	83.33	8.17
noCat_denovoHm-B-G8614-Map15	no category	2943	76190	0.0146939	154	7	94	9	87.66	8.33
noCat_denovoHm-B-R1064-Map5	no category	1180	75976	0.0146526	157	25	141	25	79.92	7.27
noCat_denovoHm-B-R10862-Map13	no category	2395	75902	0.0146383	255	3	228	3	82.9	6.64
RIX_denovoHm-B-G6056-Map5_reversed	LINE	1655	75743	0.0146077	95	22	81	22	75.57	8.84
RLG_denovoHm-B-R12262-Map6	Gypsy	8870	75734	0.0146059	128	2	101	2	78.36	7.46
PHG_denovoHm-B-R24984-Map5	Potential Host Gene	2447	75653	0.0145903	140	1	124	2	72.97	7.8
DTX_denovoHm-B-P394.529-Map6	TIR	1923	75647	0.0145891	269	10	229	13	84.05	7.5
PHG_denovoHm-B-R10256-Map5	Potential Host Gene	4613	75524	0.0145654	178	2	148	2	86.76	6.62
DTX_denovoHm-B-P311.1458-Map20	TIR	1166	75437	0.0145486	151	20	133	23	90.66	6.59
DTX_denovoHm-B-R13848-Map6	TIR	7873	75398	0.0145411	353	2	296	2	78.7	6.5
RIX_denovoHm-B-R18213-Map7	LINE	1633	75261	0.0145147	107	20	90	25	75.99	8.51
DTX_denovoHm-B-R4513-Map13_reversed	TIR	3860	75181	0.0144993	168	3	133	5	83.71	8.4
DXX-MITE_denovoHm-B-R8947-Map6	MITE	1756	75123	0.0144881	276	7	244	7	81.75	6.94
noCat_denovoHm-B-R3298-Map19	no category	7009	75116	0.0144867	182	2	149	3	85.29	7.96
DTX_denovoHm-B-R15837-Map14	TIR	5698	74869	0.0144391	180	4	159	4	85.22	6.93
PHG_denovoHm-B-R24846-Map5	Potential Host Gene	3218	74868	0.0144389	216	2	131	3	74.32	6.9
DTX_denovoHm-B-G9702-Map8	TIR	4943	74839	0.0144333	121	5	81	7	85.41	6.69
Potential-RIX_denovoHm-B-G3027-Map16	potential LINE	1036	74755	0.0144171	172	19	122	19	81	5.46
DTX_denovoHm-B-G4899-Map20	TIR	3010	74650	0.0143969	77	8	59	9	88.84	8.54
RLG_denovoHm-B-R3806-Map11	Gypsy	2532	74642	0.0143953	101	9	71	16	82.87	8.88
DTX_denovoHm-B-P544.1194-Map20	TIR	737	74393	0.0143473	237	23	184	25	89.94	7.44
noCat_denovoHm-B-R9581-Map20	no category	1638	74294	0.0143282	191	4	144	8	90.06	6.38
RLC_denovoHm-B-R19034-Map6_reversed	COPIA	4674	74265	0.0143226	34	9	30	10	81.27	10.62
PHG_denovoHm-B-R443-Map7	Potential Host Gene	3676	74225	0.0143149	326	1	261	1	80.47	6.06
RLG_denovoHm-B-G8885-Map5	Gypsy	3196	74196	0.0143093	84	11	72	11	86.83	8.47
DTX_denovoHm-B-R16203-Map11	TIR	5591	73970	0.0142657	204	1	164	2	82.9	8.56
caulimoviridae_denovoHm-B-R3951-Map20	caulimoviridae	8072	73953	0.0142624	114	2	100	2	93.07	8.2
PHG_denovoHm-B-R4344-Map9	Potential Host Gene	5543	73863	0.0142451	188	3	160	3	84.54	8.27
DTX_denovoHm-B-R16149-Map6_reversed	TIR	5616	73741	0.0142215	356	1	346	1	78.18	5.55
PHG_denovoHm-B-R5602-Map6	Potential Host Gene	3183	73716	0.0142167	182	1	96	3	72.13	8.32
RLG_denovoHm-B-G9545-Map13	Gypsy	6088	73673	0.0142084	115	1	93	1	83.85	9.51
PHG_denovoHm-B-R6239-Map11	Potential Host Gene	5624	73651	0.0142042	168	1	136	2	86.38	9.07
RLC_denovoHm-B-R30983-Map11	COPIA	4989	73647	0.0142034	68	5	46	7	76.86	9.02
DTX_denovoHm-B-R24670-Map5	TIR	4316	73542	0.0141832	254	3	202	3	83.29	6.22
Potential-RIX_denovoHm-B-R16381-Map6	potential LINE	1156	73461	0.0141675	194	11	173	14	81.4	6.61
DTX_denovoHm-B-R675-Map11	TIR	4400	73336	0.0141434	144	2	116	3	87.3	6.35
PHG_denovoHm-B-R6013-Map20	Potential Host Gene	5147	73318	0.01414	59	10	50	10	90.93	7.68
DTX_denovoHm-B-R702-Map20	TIR	649	73309	0.0141382	261	3	221	4	90	7.26
PHG_denovoHm-B-R14276-Map6	Potential Host Gene	10573	73294	0.0141353	278	2	262	2	88.58	7.63
PHG_denovoHm-B-G4030-Map5	Potential Host Gene	1171	73112	0.0141002	191	5	171	5	68.57	6.34
DTX_denovoHm-B-R22623-Map13	TIR	4532	73096	0.0140972	209	1	175	2	85.13	6.86
DTX_denovoHm-B-R11100-Map6	TIR	2769	73095	0.014097	252	4	209	4	81.96	5.94
DTX_denovoHm-B-R22030-Map13_reversed	TIR	5676	73094	0.0140968	90	3	72	4	77.01	6.91
RLG_denovoHm-B-R29536-Map12	Gypsy	2712	73068	0.0140918	62	16	50	24	87.52	8.18
DTX_denovoHm-B-G8683-Map18	TIR	3778	72946	0.0140682	94	8	78	8	89.63	7.97
DTX_denovoHm-B-R3800-Map6	TIR	5186	72929	0.0140649	231	3	195	4	80.24	6.62
DXX-MITE_denovoHm-B-G4502-Map20	MITE	1062	72855	0.0140507	318	17	281	20	78.51	8.02
DTX_denovoHm-B-R9533-Map20	TIR	1766	72815	0.014043	333	5	320	5	80.67	6.93
DTX_denovoHm-B-R2682-Map6	TIR	3374	72809	0.0140418	148	2	108	2	86.64	10.08
noCat_denovoHm-B-R7756-Map13	no category	3504	72766	0.0140335	314	3	268	3	85.83	6.26
RLC_denovoHm-B-R8662-Map8	COPIA	5772	72696	0.01402	97	1	79	3	79.52	8.24
DTX_denovoHm-B-R562-Map20	TIR	862	72628	0.0140069	196	18	168	31	88.45	8.22
DXX-MITE_denovoHm-B-G6083-Map20	MITE	1713	72619	0.0140052	243	15	193	15	84.85	8.36
noCat_denovoHm-B-R9845-Map11	no category	1079	72619	0.0140052	277	5	210	6	77.68	6.27
DXX_denovoHm-B-G3326-Map20	Class II	1068	72489	0.0139801	171	6	154	6	90.68	7.24
DTX_denovoHm-B-R2258-Map14	TIR	6147	72333	0.01395	235	2	193	2	84.6	7.19
RLC_denovoHm-B-R1582-Map20_reversed	COPIA	6319	72295	0.0139427	32	2	27	2	89.42	9.77
DTX_denovoHm-B-R17278-Map6	TIR	1506	72254	0.0139348	206	6	141	7	82.88	6.83
DHX_denovoHm-B-R4850-Map13_reversed	Helitron	6315	72244	0.0139328	95	2	70	2	86.77	7.51
noCat_denovoHm-B-G3000-Map13	no category	1615	72221	0.0139284	158	4	133	5	87.11	7.09
PHG_denovoHm-B-R28763-Map6_reversed	Potential Host Gene	5248	72141	0.013913	278	1	205	1	80.73	7.46
noCat_denovoHm-B-P494.1503-Map20	no category	1409	72138	0.0139124	605	1	540	1	79.77	5.05
noCat_denovoHm-B-R3019-Map15	no category	2447	72128	0.0139105	121	10	98	11	81.89	8.48
DTX_denovoHm-B-R258-Map17	TIR	5540	72107	0.0139064	179	4	162	4	84.81	7.86
noCat_denovoHm-B-P75.2129-Map20	no category	794	72058	0.013897	197	9	164	10	90.76	7.15
Potential-RIX_denovoHm-B-R2504-Map6	potential LINE	1077	72051	0.0138956	174	13	157	14	78.38	6.35
DTX_denovoHm-B-R8732-Map13	TIR	3925	72034	0.0138923	139	3	97	4	89.46	6.71
RLC_denovoHm-B-R16411-Map5	COPIA	1739	71988	0.0138835	267	4	237	4	81.47	6.3
RIX_denovoHm-B-R3871-Map12	LINE	6063	71904	0.0138673	99	3	81	3	78.31	10.14
PHG_denovoHm-B-R28603-Map5_reversed	Potential Host Gene	4199	71883	0.0138632	241	2	211	2	76.01	7.51
RLC-chim_denovoHm-B-R27307-Map6_reversed	chimeric	3552	71855	0.0138578	297	3	264	3	79.44	4.96
DTX_denovoHm-B-R7923-Map11	TIR	5208	71834	0.0138538	132	3	105	4	84.88	8.93
DHX_denovoHm-B-R9491-Map8	Helitron	8476	71805	0.0138482	203	2	177	3	81.75	6.43
PHG_denovoHm-B-R6717-Map5	Potential Host Gene	3759	71783	0.0138439	246	4	182	5	80.52	6.67
RLC_denovoHm-B-R8382-Map14_reversed	COPIA	5006	71765	0.0138405	82	2	57	3	83.67	8.94
PHG_denovoHm-B-R26161-Map7	Potential Host Gene	7105	71743	0.0138362	133	2	116	2	78.44	8.52
PHG_denovoHm-B-R30799-Map7	Potential Host Gene	3853	71570	0.0138029	87	4	71	4	79.87	7.76
RLG_denovoHm-B-R9736-Map15	Gypsy	8070	71530	0.0137951	125	1	98	2	81.79	6.49
DTX_denovoHm-B-R13360-Map9	TIR	3980	71495	0.0137884	181	2	131	2	85.97	7.55
DTX_denovoHm-B-R15718-Map10	TIR	6667	71469	0.0137834	193	2	169	2	89.53	6.88
Potential-RIX_denovoHm-B-R9683-Map6	potential LINE	1119	71363	0.0137629	252	11	218	13	75.19	6.65
RLC_denovoHm-B-G8255-Map6	COPIA	3658	71360	0.0137624	140	1	111	1	82.25	5.05
DTX-PHG-chim_denovoHm-B-R957-Map9	chimeric	3823	71359	0.0137622	235	3	191	3	84.53	6.36
DTX_denovoHm-B-R6145-Map9_reversed	TIR	3790	71281	0.0137471	269	2	191	2	84.64	5.82
noCat_denovoHm-B-R1325-Map12	no category	3888	71269	0.0137448	388	2	300	2	84.77	6.15
DTX_denovoHm-B-G9270-Map17	TIR	4026	71223	0.0137359	96	7	70	11	84.73	8.85
noCat_denovoHm-B-R58-Map19	no category	6233	71175	0.0137267	175	1	147	1	86.86	8.41
RIX_denovoHm-B-R2748-Map9	LINE	5013	71141	0.0137201	95	2	79	2	76.71	8.78
noCat_denovoHm-B-G6989-Map20	no category	1909	71087	0.0137097	170	10	135	13	88.26	4.04
RIX_denovoHm-B-P1138.1588-Map5	LINE	1632	71081	0.0137085	131	19	122	20	78.3	8.72
PHG_denovoHm-B-R18090-Map11	Potential Host Gene	5408	70980	0.0136891	169	3	139	3	87.79	7.15
PHG_denovoHm-B-R9363-Map19	Potential Host Gene	6857	70846	0.0136632	96	1	81	1	92.1	7.18
DTX_denovoHm-B-R15332-Map10	TIR	6369	70815	0.0136572	137	3	120	4	85.43	6.92
RIX_denovoHm-B-R26914-Map7_reversed	LINE	4223	70725	0.0136399	60	8	47	11	76.33	9.68
DTX_denovoHm-B-R8612-Map10_reversed	TIR	3422	70711	0.0136372	229	3	161	4	83.49	7.12
PHG_denovoHm-B-G8245-Map6	Potential Host Gene	3189	70686	0.0136324	112	8	60	8	76.7	8.75
DTX_denovoHm-B-G9977-Map6	TIR	6161	70637	0.0136229	104	4	92	6	87.76	8.42
RLG_denovoHm-B-G7892-Map6	Gypsy	2517	70626	0.0136208	80	12	64	18	83.74	8.29
DXX-MITE_denovoHm-B-P11.1745-Map16	MITE	743	70568	0.0136096	174	47	153	51	89.31	4.62
noCat_denovoHm-B-R17754-Map13	no category	5800	70554	0.0136069	232	2	206	2	84.1	8.83
PHG_denovoHm-B-R33399-Map12	Potential Host Gene	6182	70517	0.0135998	158	1	138	1	80.78	9.37
noCat_denovoHm-B-G6661-Map14	no category	1948	70488	0.0135942	89	18	79	19	90.35	7.94
DXX-MITE_denovoHm-B-R928-Map20	MITE	1459	70448	0.0135865	456	3	415	3	79.51	5.39
DTX_denovoHm-B-R3434-Map11	TIR	5335	70423	0.0135816	162	2	123	4	84.16	9.49
noCat_denovoHm-B-G7253-Map19	no category	1991	70353	0.0135681	134	21	120	22	93.63	6.34
DTX_denovoHm-B-P1039.1661-Map6	TIR	1899	70333	0.0135643	267	6	242	6	74.9	8.14
PHG_denovoHm-B-R5821-Map5_reversed	Potential Host Gene	4640	70310	0.0135599	106	2	75	2	83.35	8.68
noCat_denovoHm-B-R92-Map11	no category	2305	70273	0.0135527	276	1	210	2	82.59	6.89
DTX-chim_denovoHm-B-R7257-Map6	chimeric	10453	70256	0.0135494	51	2	31	2	90.91	8.66
PHG_denovoHm-B-R14288-Map15	Potential Host Gene	5585	70177	0.0135342	233	3	207	3	83.94	8.28
RLC_denovoHm-B-R10630-Map5	COPIA	5035	70147	0.0135284	76	5	66	5	86.58	7.23
DTX_denovoHm-B-R264-Map5	TIR	1135	70124	0.013524	340	3	270	3	82.53	5.58
DTX_denovoHm-B-R6594-Map8	TIR	5168	70116	0.0135224	217	2	192	2	86.12	8.92
noCat_denovoHm-B-G798-Map20	no category	1341	70113	0.0135219	361	4	306	5	82.45	6.76
RLG_denovoHm-B-R452-Map10	Gypsy	5357	70107	0.0135207	60	3	42	5	81.16	10.76
DTX_denovoHm-B-R80-Map13	TIR	6689	70053	0.0135103	101	3	84	3	89.8	10.09
RLC_denovoHm-B-R8407-Map12	COPIA	5205	70024	0.0135047	59	6	49	7	79.97	10.78
noCat_denovoHm-B-P1148.711-Map19	no category	1829	69935	0.0134875	123	11	101	13	93.1	5.36
PHG_denovoHm-B-R33603-Map11	Potential Host Gene	4562	69726	0.0134472	257	2	229	2	80.64	7.84
DTX_denovoHm-B-R1519-Map16	TIR	1501	69710	0.0134441	280	3	226	8	80.04	8.02
RLC_denovoHm-B-G9172-Map19_reversed	COPIA	5381	69656	0.0134337	79	4	68	5	87.96	8.94
DTX_denovoHm-B-R22886-Map5	TIR	1824	69616	0.013426	445	1	336	3	83.8	8.42
DXX-MITE_denovoHm-B-R4617-Map13	MITE	480	69591	0.0134212	276	50	243	56	81.05	9.13
DTX_denovoHm-B-R1964-Map11	TIR	5535	69564	0.013416	120	2	102	3	87.99	6.29
noCat_denovoHm-B-P843.1784-Map20	no category	754	69549	0.0134131	275	20	233	22	82.19	9.44
RLC_denovoHm-B-R34819-Map5	COPIA	4519	69506	0.0134048	527	3	521	3	80.97	4.01
noCat_denovoHm-B-R6269-Map20	no category	2387	69454	0.0133948	168	7	137	10	85.23	6.48
DTX_denovoHm-B-R3169-Map5_reversed	TIR	10270	69396	0.0133836	113	2	74	2	78.83	8.41
PHG_denovoHm-B-R2164-Map12	Potential Host Gene	4405	69368	0.0133782	180	2	162	2	80.87	8.72
RLG_denovoHm-B-R3092-Map16	Gypsy	5051	69358	0.0133763	54	5	43	6	82.51	12.81
DTX_denovoHm-B-R13021-Map14	TIR	6179	69337	0.0133722	152	1	106	3	85.08	8.27
noCat_denovoHm-B-R9558-Map17	no category	6995	69164	0.0133388	94	5	88	5	86.76	7.87
DTX_denovoHm-B-R6287-Map5	TIR	6827	69063	0.0133194	117	2	94	2	87.54	9.87
DTX_denovoHm-B-G6034-Map5	TIR	1400	69013	0.0133097	263	5	158	5	85.22	8.41
DTX_denovoHm-B-R10285-Map6	TIR	3194	69013	0.0133097	171	3	139	4	83.06	6.86
DTX_denovoHm-B-G17226-Map7	TIR	880	68980	0.0133034	172	31	151	34	88.92	6.48
RIX_denovoHm-B-R1114-Map19_reversed	LINE	4200	68941	0.0132958	63	5	54	7	81.88	11.1
RLG_denovoHm-B-G7851-Map6	Gypsy	2531	68929	0.0132935	140	4	106	9	82.75	6.54
PHG_denovoHm-B-R14730-Map8	Potential Host Gene	3930	68834	0.0132752	101	3	81	3	79.97	8.03
DTX_denovoHm-B-R5795-Map16	TIR	4953	68821	0.0132727	111	5	91	6	87.81	6.44
Potential-RIX_denovoHm-B-G18076-Map6	potential LINE	976	68772	0.0132632	287	6	270	7	75.23	6.95
RXX-LARD_denovoHm-B-R30747-Map5	LARD	6683	68734	0.0132559	91	1	62	2	87.34	7.14
RLC_denovoHm-B-R1012-Map20_reversed	COPIA	5616	68629	0.0132357	70	1	44	1	84.62	8.07
PHG_denovoHm-B-R34318-Map6	Potential Host Gene	2267	68614	0.0132328	106	4	64	4	78.86	7.77
RLG_denovoHm-B-G10127-Map20_reversed	Gypsy	10768	68600	0.0132301	59	1	47	1	86.44	11.66
RLC_denovoHm-B-R5054-Map19	COPIA	5494	68498	0.0132104	82	1	68	1	84.57	9.69
noCat_denovoHm-B-R16585-Map11	no category	1318	68431	0.0131975	232	5	192	6	83.3	8.26
PHG_denovoHm-B-G1419-Map6	Potential Host Gene	8185	68289	0.0131701	189	1	178	3	81.86	7.17
RIX_denovoHm-B-R5261-Map11_reversed	LINE	4394	68282	0.0131687	72	4	60	4	77.48	11.14
DXX-MITE_denovoHm-B-G6132-Map16	MITE	1489	68268	0.013166	321	13	265	14	82.29	7.07
RXX-LARD_denovoHm-B-R4597-Map20	LARD	4193	68265	0.0131655	142	1	117	4	87.88	6.62
DTX_denovoHm-B-R17756-Map11_reversed	TIR	5159	68250	0.0131626	156	2	103	2	87.6	8.11
PHG_denovoHm-B-R727-Map18	Potential Host Gene	4982	68226	0.0131579	88	2	70	4	88.97	8.95
noCat_denovoHm-B-P1076.685-Map20	no category	861	68173	0.0131477	170	7	126	11	90.75	7.2
Potential-RIX_denovoHm-B-R887-Map6	potential LINE	1072	68169	0.0131469	202	11	182	12	84.99	6.26
noCat_denovoHm-B-R2874-Map12	no category	4751	68140	0.0131414	159	4	133	6	82.67	6.89
PHG_denovoHm-B-R6550-Map11	Potential Host Gene	3104	68116	0.0131367	158	5	136	5	83.43	7.34
RLC_denovoHm-B-R5833-Map20	COPIA	4198	68077	0.0131292	96	1	72	4	87.05	10.24
RLG_denovoHm-B-R2589-Map15	Gypsy	3067	68002	0.0131147	251	8	215	8	83.13	7
noCat_denovoHm-B-R11206-Map11	no category	5245	67970	0.0131086	251	2	227	3	82.02	7.66
RLC_denovoHm-B-R4481-Map20_reversed	COPIA	6081	67966	0.0131078	104	1	78	2	84.92	4.96
DTX_denovoHm-B-P2334.700-Map7	TIR	1290	67942	0.0131032	110	26	93	28	91.03	5.48
PHG_denovoHm-B-R1965-Map15	Potential Host Gene	6402	67936	0.013102	153	2	117	2	79.53	10.46
PHG_denovoHm-B-R12742-Map16	Potential Host Gene	6040	67887	0.0130926	164	3	140	3	85.15	8.55
PHG_denovoHm-B-R5876-Map10	Potential Host Gene	1827	67846	0.0130847	305	3	238	4	81.7	5.61
RLG_denovoHm-B-G9214-Map5	Gypsy	3219	67721	0.0130605	106	5	86	5	84.09	7.93
DTX_denovoHm-B-P708.78-Map6_reversed	TIR	970	67720	0.0130604	154	16	121	18	89.45	8.26
DXX-MITE_denovoHm-B-R2956-Map5	MITE	604	67681	0.0130528	399	9	270	11	85.56	4.5
DTX_denovoHm-B-R1704-Map10	TIR	5689	67675	0.0130517	148	3	132	3	88.66	7.41
RLG_denovoHm-B-G8066-Map8	Gypsy	2709	67658	0.0130484	82	12	61	12	85.17	9.44
PHG_denovoHm-B-R20145-Map6	Potential Host Gene	1338	67625	0.013042	342	3	262	4	78.06	7.93
DTX_denovoHm-B-R6221-Map6	TIR	1123	67598	0.0130368	165	12	120	18	89.02	4.23
RIX_denovoHm-B-R6222-Map20	LINE	4815	67589	0.0130351	93	2	85	2	83.53	11.34
DTX_denovoHm-B-R8705-Map14	TIR	854	67561	0.0130297	177	29	155	34	89.29	5.86
DXX_denovoHm-B-R7237-Map7	Class II	847	67494	0.0130168	276	5	216	8	82.08	7.7
RLG_denovoHm-B-R18704-Map7	Gypsy	2897	67484	0.0130148	77	9	58	11	83.74	7.71
DTX_denovoHm-B-R19117-Map16	TIR	2340	67421	0.0130027	121	6	91	9	85.66	8.86
DTX_denovoHm-B-R1322-Map8	TIR	1789	67391	0.0129969	359	2	281	3	82.71	7.02
PHG_denovoHm-B-R3372-Map11	Potential Host Gene	3319	67367	0.0129923	323	2	284	3	78.09	6.66
RLG_denovoHm-B-G8628-Map12	Gypsy	2770	67363	0.0129915	95	15	75	14	81.44	9.14
noCat_denovoHm-B-G2628-Map20	no category	1230	67245	0.0129687	142	12	117	12	80.84	9.32
RIX_denovoHm-B-R9256-Map7_reversed	LINE	1619	67214	0.0129628	116	11	102	14	75.97	7.58
DTX_denovoHm-B-R1632-Map20	TIR	924	67208	0.0129616	306	3	257	4	84.18	7.59
noCat_denovoHm-B-R5339-Map15	no category	4351	67200	0.0129601	132	2	108	2	83.77	10.67
noCat_denovoHm-B-R4172-Map11	no category	2619	67115	0.0129437	240	3	175	3	79.22	6.68
RLC_denovoHm-B-G1795-Map6_reversed	COPIA	6756	67100	0.0129408	37	4	32	4	88.71	8.67
noCat_denovoHm-B-G2303-Map20	no category	1178	67096	0.01294	129	21	109	23	87.46	6.43
RIX_denovoHm-B-P1638.1239-Map6	LINE	1729	67025	0.0129263	86	19	75	20	81.99	7.05
DTX_denovoHm-B-R19306-Map6_reversed	TIR	1595	66967	0.0129151	293	4	258	4	79.79	6.38
DTX_denovoHm-B-R5241-Map7	TIR	5563	66923	0.0129066	85	4	57	4	79.68	9.06
RIX_denovoHm-B-R2863-Map20	LINE	4380	66863	0.0128951	70	4	59	6	80.94	11.38
PHG_denovoHm-B-R27484-Map8	Potential Host Gene	4083	66856	0.0128937	384	1	375	2	77.67	5.17
noCat_denovoHm-B-R9719-Map12	no category	3251	66761	0.0128754	336	2	303	2	83.13	7.27
RLG_denovoHm-B-R12917-Map9	Gypsy	2793	66723	0.0128681	55	17	44	19	86.77	6.01
DTX_denovoHm-B-G2912-Map20	TIR	1095	66680	0.0128598	162	8	130	10	90.1	6.65
RLG_denovoHm-B-R13596-Map7	Gypsy	2804	66673	0.0128584	142	4	123	6	78.97	5.85
RLC_denovoHm-B-R1739-Map11_reversed	COPIA	4870	66667	0.0128573	85	3	64	7	87.06	8.72
DTX_denovoHm-B-R24899-Map6	TIR	3020	66618	0.0128478	89	10	78	10	80.44	11.39
DTX_denovoHm-B-G6535-Map20	TIR	1618	66586	0.0128416	85	27	79	27	92.42	8.12
RLG_denovoHm-B-R3917-Map15	Gypsy	2688	66544	0.0128335	224	1	165	2	82.32	7.28
PHG_denovoHm-B-G10073-Map5	Potential Host Gene	6908	66528	0.0128305	87	4	81	4	87.14	10.71
noCat_denovoHm-B-R3032-Map18	no category	3548	66491	0.0128233	167	2	134	2	85.84	7.83
noCat_denovoHm-B-R2383-Map20	no category	1484	66447	0.0128148	184	13	169	14	83.02	5.7
PHG_denovoHm-B-R8106-Map6	Potential Host Gene	3443	66352	0.0127965	73	3	49	3	78.32	8.62
noCat_denovoHm-B-G78-Map20	no category	2639	66245	0.0127759	151	2	132	2	87.08	5.58
PHG_denovoHm-B-R33833-Map5	Potential Host Gene	2405	66229	0.0127728	106	2	77	2	75.4	8.03
DXX-MITE_denovoHm-B-R10565-Map20	MITE	1092	66152	0.0127579	306	8	280	12	81.03	6.23
ribosomal_denovoHm-B-R18723-Map7	ribosomal	6501	66093	0.0127466	121	2	104	2	85.83	8.74
DHX_denovoHm-B-R10535-Map8_reversed	Helitron	5456	66084	0.0127448	263	2	235	3	82.44	6.06
RIX_denovoHm-B-R11754-Map11	LINE	1714	66009	0.0127304	189	5	158	7	76.05	8.07
DTX_denovoHm-B-R10655-Map9_reversed	TIR	4038	65973	0.0127234	118	3	93	6	78.9	7.39
PHG_denovoHm-B-R34288-Map8	Potential Host Gene	3299	65876	0.0127047	144	2	93	2	78.12	6.96
DTX_denovoHm-B-R8258-Map19	TIR	5350	65825	0.0126949	88	1	66	3	81.36	8.18
PHG_denovoHm-B-R11097-Map9	Potential Host Gene	5964	65790	0.0126881	143	4	138	4	82.98	7.22
DTX_denovoHm-B-R5274-Map20	TIR	1021	65742	0.0126789	156	16	125	19	86.29	9.37
DTX_denovoHm-B-R22981-Map14	TIR	4940	65732	0.0126769	141	1	90	2	84.94	6.57
RLG_denovoHm-B-G4855-Map5	Gypsy	1442	65722	0.012675	196	1	180	2	88.78	5.06
RLC_denovoHm-B-R9471-Map10_reversed	COPIA	4867	65719	0.0126744	77	3	60	4	80.11	10.13
DTX_denovoHm-B-R2857-Map7	TIR	4447	65715	0.0126737	207	3	169	3	86.19	6.51
DXX_denovoHm-B-P92.2216-Map20	Class II	914	65693	0.0126694	201	15	178	18	85.52	7.91
PHG_denovoHm-B-R17910-Map6	Potential Host Gene	5532	65673	0.0126656	188	2	105	2	83.99	8.11
RLC-sire_denovoHm-B-R7742-Map20_reversed	COPIA	8192	65652	0.0126615	47	1	40	2	87.8	8.17
DTX_denovoHm-B-R17353-Map10	TIR	3663	65598	0.0126511	163	1	141	2	86.1	8.41
RLC_denovoHm-B-R1326-Map20	COPIA	5190	65517	0.0126355	56	5	49	5	84.18	12.92
DTX_denovoHm-B-R3892-Map17	TIR	8481	65436	0.0126199	128	1	99	1	82.66	8.03
noCat_denovoHm-B-R1776-Map20	no category	995	65411	0.012615	143	6	138	6	87.86	5.07
ribosomal_denovoHm-B-R7370-Map15	ribosomal	5518	65361	0.0126054	152	3	133	3	87.19	8.66
DTX_denovoHm-B-R21096-Map8	TIR	4076	65254	0.0125848	240	2	183	2	86.53	6.45
DTX_denovoHm-B-G9380-Map6	TIR	3901	65188	0.012572	111	5	82	6	81.13	7.58
RLC-tork_denovoHm-B-G1119-Map5_reversed	COPIA	6023	65188	0.012572	93	1	78	1	92.14	6.22
RLG_denovoHm-B-R11631-Map5	Gypsy	2930	65168	0.0125682	180	3	142	3	78.05	7.84
RLC_denovoHm-B-R8774-Map14_reversed	COPIA	2555	65159	0.0125664	106	11	92	12	86.04	6.71
DTX_denovoHm-B-R17217-Map14_reversed	TIR	3583	65111	0.0125572	103	1	85	2	82.57	9.5
DTX_denovoHm-B-G2738-Map5	TIR	1064	65085	0.0125522	232	8	176	9	83.08	7.26
Potential-RIX_denovoHm-B-R17869-Map7	potential LINE	1130	64823	0.0125016	160	4	146	4	79.3	6.51
DHX-PHG-chim_denovoHm-B-R1767-Map9	chimeric	3836	64796	0.0124964	261	1	224	2	81.21	6.97
RIX_denovoHm-B-P787.1813-Map5	LINE	1650	64681	0.0124743	102	17	89	20	78.38	9.44
RLG_denovoHm-B-G8533-Map6	Gypsy	2694	64652	0.0124687	47	20	44	22	89.74	6.69
DTX_denovoHm-B-R10419-Map12	TIR	4413	64632	0.0124648	122	1	107	4	87.3	6.58
PHG_denovoHm-B-R25666-Map5	Potential Host Gene	2367	64587	0.0124561	115	4	82	7	72.5	9.89
RXX-LARD_denovoHm-B-R28705-Map5	LARD	1836	64352	0.0124108	487	2	437	3	84.72	5
DTX-PHG-chim_denovoHm-B-R829-Map5	chimeric	5025	64052	0.0123529	134	2	118	2	85.24	8.68
DTX_denovoHm-B-R1705-Map10	TIR	5485	64007	0.0123443	146	2	117	2	87.03	6.8
RIX_denovoHm-B-R21143-Map12	LINE	4381	63987	0.0123404	92	3	80	3	79.77	11.26
PHG_denovoHm-B-R2762-Map5	Potential Host Gene	4084	63970	0.0123371	168	2	125	2	79.72	6.7
PHG_denovoHm-B-G9325-Map15	Potential Host Gene	3987	63966	0.0123364	73	2	50	2	87.33	10.05
RLG-crm_denovoHm-B-R4858-Map18	Gypsy	5686	63905	0.0123246	128	2	79	3	84.44	9.84
noCat_denovoHm-B-G11525-Map20	no category	756	63814	0.012307	210	30	196	31	87.52	7.32
DTX_denovoHm-B-R709-Map15	TIR	4820	63809	0.0123061	108	4	87	5	88.72	9.15
DTX_denovoHm-B-R16125-Map10	TIR	5667	63782	0.0123009	96	3	81	3	89.85	6.89
PHG_denovoHm-B-R12990-Map8	Potential Host Gene	6551	63706	0.0122862	147	2	127	2	88.53	6.61
RLC_denovoHm-B-R4583-Map20_reversed	COPIA	7069	63682	0.0122816	40	4	32	4	87.26	8.91
DTX_denovoHm-B-R4460-Map20	TIR	816	63657	0.0122768	218	7	153	8	88.36	6.47
RLG_denovoHm-B-R686-Map12	Gypsy	2433	63630	0.0122716	78	11	58	14	88.87	7.46
DXX_denovoHm-B-G5731-Map20	Class II	1625	63553	0.0122567	211	8	195	9	76.53	9.96
DTX_denovoHm-B-R3575-Map7	TIR	5182	63530	0.0122523	161	2	142	2	85.49	8.01
PHG_denovoHm-B-R3680-Map8	Potential Host Gene	5348	63484	0.0122434	204	1	190	1	86.41	7.37
noCat_denovoHm-B-R25675-Map12	no category	5228	63389	0.0122251	244	3	229	3	83.61	7.28
DTX_denovoHm-B-R2297-Map14	TIR	6532	63385	0.0122243	153	1	138	1	81.99	8.04
DTX_denovoHm-B-R19626-Map6	TIR	1904	63326	0.0122129	215	2	188	2	82.55	6.47
noCat_denovoHm-B-R2879-Map10	no category	2770	63313	0.0122104	276	1	246	1	82.42	7.41
PHG_denovoHm-B-R19687-Map7_reversed	Potential Host Gene	2692	63291	0.0122062	70	4	52	6	76.84	6.21
RIX_denovoHm-B-P220.2146-Map7	LINE	1637	63258	0.0121998	75	26	71	27	79.6	10.61
RLG_denovoHm-B-G8809-Map6	Gypsy	2804	63207	0.01219	55	19	53	19	91.24	8.39
Potential-RIX_denovoHm-B-P1070.1634-Map5	potential LINE	1264	63137	0.0121765	224	7	186	7	81.02	6.17
DTX_denovoHm-B-G2674-Map20	TIR	1045	63105	0.0121703	302	16	282	19	84.09	6.69
DTX_denovoHm-B-G6679-Map5	TIR	1623	63077	0.0121649	178	7	118	8	84.73	5.85
RIX_denovoHm-B-R8110-Map11	LINE	5231	62995	0.0121491	120	3	102	3	73.49	9.31
DTX_denovoHm-B-G3317-Map6	TIR	1135	62914	0.0121335	235	9	203	9	80.46	7.73
DTX_denovoHm-B-R919-Map16	TIR	7331	62907	0.0121321	253	1	226	2	85.07	6.41
DTX_denovoHm-B-R13671-Map5	TIR	3366	62903	0.0121314	54	8	42	8	90.44	9.29
RIX_denovoHm-B-R8972-Map11_reversed	LINE	5587	62891	0.012129	71	3	63	3	79.46	10.29
DTX_denovoHm-B-R7418-Map20	TIR	4982	62870	0.012125	144	2	121	2	89.98	7.45
noCat_denovoHm-B-R15099-Map17	no category	3175	62830	0.0121173	133	4	110	4	82.35	8.37
DTX_denovoHm-B-R3305-Map13	TIR	5613	62728	0.0120976	153	2	132	2	85.89	7.62
RLG_denovoHm-B-G2375-Map20	Gypsy	1564	62697	0.0120916	73	21	66	25	92.88	3.62
RLG-galadriel_denovoHm-B-G9204-Map20	Gypsy	5671	62665	0.0120855	61	1	54	1	86.81	8.64
DTX_denovoHm-B-R15362-Map11	TIR	3286	62610	0.0120748	71	3	56	4	84.9	8.69
PHG_denovoHm-B-R2398-Map7	Potential Host Gene	4368	62477	0.0120492	209	1	169	1	83	6.76
DTX_denovoHm-B-R6818-Map7_reversed	TIR	3868	62474	0.0120486	122	2	97	4	78.85	7.86
PHG_denovoHm-B-R10386-Map6	Potential Host Gene	5349	62401	0.0120345	249	1	228	4	82.13	8.55
DTX_denovoHm-B-R12513-Map7	TIR	1308	62377	0.0120299	351	4	278	4	78.08	4.69
DTX_denovoHm-B-R1728-Map20	TIR	1482	62352	0.0120251	194	6	154	6	85.48	8.21
PHG_denovoHm-B-R7631-Map11	Potential Host Gene	8070	62330	0.0120208	113	2	98	2	86.86	7.71
DXX-MITE_denovoHm-B-G12731-Map9	MITE	526	62302	0.0120154	305	26	233	26	80.71	7.26
PHG_denovoHm-B-R14687-Map16	Potential Host Gene	5055	62288	0.0120127	85	1	56	2	82.28	11.92
DTX_denovoHm-B-R19408-Map6	TIR	6481	62245	0.0120045	121	3	109	3	90.9	7.22
noCat_denovoHm-B-P350.711-Map20	no category	1847	62245	0.0120045	108	18	94	19	92.21	6.32
DTX_denovoHm-B-R4949-Map10	TIR	1637	62172	0.0119904	301	7	234	7	81.89	7.46
RIX_denovoHm-B-R15200-Map7	LINE	1681	62136	0.0119834	120	8	103	13	79.32	8.21
DTX-chim_denovoHm-B-R4558-Map10	chimeric	5797	62036	0.0119641	127	3	105	3	84.73	9.65
noCat_denovoHm-B-G729-Map20	no category	2422	62016	0.0119603	71	8	62	10	90.2	5.7
PHG_denovoHm-B-R22152-Map12	Potential Host Gene	6821	61884	0.0119348	99	2	81	2	86.64	9.33
DXX-MITE_denovoHm-B-P5.238-Map20	MITE	770	61863	0.0119308	216	13	191	15	86.17	8.6
DTX_denovoHm-B-R16875-Map7	TIR	2937	61760	0.0119109	192	5	170	6	83.94	6.38
noCat_denovoHm-B-R4059-Map13	no category	3012	61685	0.0118965	161	4	132	4	85.43	7.91
RLG_denovoHm-B-R7714-Map17	Gypsy	2816	61660	0.0118916	49	12	43	13	88.18	7.71
RIX_denovoHm-B-P385.2047-Map6	LINE	1768	61624	0.0118847	122	11	107	14	81.11	9.54
RIX_denovoHm-B-P444.2018-Map5	LINE	1673	61570	0.0118743	145	7	124	8	78.94	9.79
DTX_denovoHm-B-R28051-Map9_reversed	TIR	3747	61498	0.0118604	228	5	209	5	82.23	7.02
Potential-RIX_denovoHm-B-R739-Map6	potential LINE	1061	61454	0.0118519	138	16	120	19	79.2	6.55
DTX_denovoHm-B-R4006-Map11	TIR	4017	61446	0.0118504	155	2	128	3	78.36	9.49
RLG_denovoHm-B-R422-Map7	Gypsy	2584	61438	0.0118488	41	16	32	19	93.3	5.14
DTX-chim_denovoHm-B-R1601-Map5	chimeric	8169	61434	0.011848	62	2	42	3	76.86	9.63
RLC_denovoHm-B-R13484-Map6_reversed	COPIA	4731	61407	0.0118428	46	7	42	9	83.24	9.68
RLC_denovoHm-B-G187-Map20_reversed	COPIA	5231	61350	0.0118318	50	4	43	6	82.05	11.01
PHG_denovoHm-B-R33926-Map5	Potential Host Gene	4483	61326	0.0118272	88	5	51	7	84.71	9.6
PHG_denovoHm-B-G7126-Map6	Potential Host Gene	2141	61313	0.0118247	115	5	91	6	71.11	10.55
noCat_denovoHm-B-R14012-Map11	no category	3264	61301	0.0118224	197	2	177	2	84.74	7.81
noCat_denovoHm-B-R12607-Map11	no category	5531	61293	0.0118209	272	2	236	2	86.2	6.61
RXX-LARD_denovoHm-B-P1991.969-Map6	LARD	2364	61261	0.0118147	153	8	143	9	83.72	9.32
noCat_denovoHm-B-G12430-Map20	no category	748	61182	0.0117994	149	10	108	15	92.96	6.05
noCat_denovoHm-B-G7969-Map11	no category	2364	61181	0.0117993	64	16	59	17	91.76	4.87
DTX_denovoHm-B-R6461-Map20	TIR	5775	61168	0.0117967	108	1	74	2	84.67	10.96
RIX_denovoHm-B-R872-Map11_reversed	LINE	4239	61064	0.0117767	67	7	52	9	79.5	11.6
DTX_denovoHm-B-R4016-Map10	TIR	5813	61041	0.0117723	144	2	126	2	88.51	8.54
RIX_denovoHm-B-R7646-Map6_reversed	LINE	4225	61039	0.0117719	62	3	42	5	79.11	11.13
RIX_denovoHm-B-R3659-Map16	LINE	6103	60996	0.0117636	93	1	87	1	80.74	10.78
DTX_denovoHm-B-R4745-Map9	TIR	6569	60984	0.0117613	186	1	157	2	84.36	8.29
RIX_denovoHm-B-G9469-Map5_reversed	LINE	4208	60949	0.0117545	60	6	50	7	79.04	11.77
DTX_denovoHm-B-R14816-Map13	TIR	5825	60943	0.0117534	121	2	105	2	88.13	8.64
DTX_denovoHm-B-G14631-Map20	TIR	747	60938	0.0117524	248	4	207	5	87.72	6.84
RLC_denovoHm-B-G9788-Map5	COPIA	6204	60923	0.0117495	68	3	54	4	90.03	7.21
DXX_denovoHm-B-G3060-Map20	Class II	1091	60814	0.0117285	225	5	187	8	85.49	6.99
RLG_denovoHm-B-G6288-Map20	Gypsy	2718	60801	0.011726	68	11	56	13	88.87	8.14
DTX_denovoHm-B-R2274-Map11	TIR	3472	60782	0.0117223	313	4	275	6	84.44	6.35
RIX_denovoHm-B-R7106-Map9_reversed	LINE	4206	60648	0.0116965	50	8	43	8	82.58	9.99
DTX-PHG-chim_denovoHm-B-R5192-Map15	chimeric	2535	60642	0.0116953	247	2	204	9	84.78	6.64
DTX_denovoHm-B-G9756-Map6	TIR	4730	60585	0.0116843	152	4	123	6	83.14	7.76
DTX_denovoHm-B-G2655-Map7	TIR	1013	60544	0.0116764	241	11	197	11	78.12	6.97
Potential-RIX_denovoHm-B-G2684-Map10	potential LINE	1014	60510	0.0116698	191	9	161	11	79.16	8.78
DTX_denovoHm-B-R7684-Map6	TIR	1027	60441	0.0116565	200	13	156	15	86.52	8.23
Potential-RIX_denovoHm-B-G2423-Map20	potential LINE	1068	60439	0.0116562	144	19	124	20	77.89	8.19
RLC_denovoHm-B-R9520-Map20	COPIA	5047	60433	0.011655	71	3	57	5	81.93	10.78
RLG_denovoHm-B-G9639-Map6	Gypsy	6926	60341	0.0116373	66	1	48	1	81.25	7.95
RLC_denovoHm-B-R17280-Map7	COPIA	8948	60324	0.011634	27	4	24	5	88.26	8.67
DTX_denovoHm-B-R12995-Map11_reversed	TIR	5149	60312	0.0116317	167	2	136	2	80.35	7.29
noCat_denovoHm-B-G5484-Map20	no category	2202	60298	0.011629	68	14	58	16	87.29	7.19
noCat_denovoHm-B-R442-Map11	no category	4707	60238	0.0116174	72	2	61	2	90.08	7.12
DTX_denovoHm-B-R6929-Map10	TIR	5687	60193	0.0116087	118	1	100	1	88.2	6.03
noCat_denovoHm-B-R1721-Map16	no category	4051	60188	0.0116077	111	2	64	2	88.28	7.32
DTX_denovoHm-B-R2991-Map7	TIR	3708	60132	0.0115969	144	5	111	5	87.7	8.17
noCat_denovoHm-B-R6399-Map20	no category	1548	60044	0.01158	135	4	114	6	89.86	6.47
RIX_denovoHm-B-R25183-Map6_reversed	LINE	1679	60021	0.0115755	142	8	122	8	72.22	9.43
DXX-MITE_denovoHm-B-G7124-Map20	MITE	1721	59990	0.0115696	89	22	85	22	91.15	8.58
noCat_denovoHm-B-G13805-Map16	no category	880	59946	0.0115611	319	3	224	3	79.83	8.09
RLG_denovoHm-B-R5149-Map17	Gypsy	2794	59933	0.0115586	198	2	146	2	76.61	8.39
DTX_denovoHm-B-G4141-Map9	TIR	1582	59917	0.0115555	219	7	197	7	78.95	8.48
DTX_denovoHm-B-R1020-Map20	TIR	1430	59912	0.0115545	155	3	118	4	90.58	5.08
RIX_denovoHm-B-R22696-Map5	LINE	4513	59901	0.0115524	105	2	96	2	82.02	9.33
noCat_denovoHm-B-R9753-Map12	no category	1436	59800	0.0115329	146	8	108	8	84.61	6.67
noCat_denovoHm-B-G10486-Map20	no category	754	59777	0.0115285	195	1	162	1	88.2	8.37
noCat_denovoHm-B-R24058-Map18	no category	3125	59776	0.0115283	255	2	225	2	84.82	7.91
DTX_denovoHm-B-G9900-Map5	TIR	7517	59717	0.0115169	114	2	103	2	79.48	9.86
RLG-tat_denovoHm-B-R1845-Map16_reversed	Gypsy	13721	59694	0.0115125	51	2	47	2	85.54	9.16
DTX_denovoHm-B-R385-Map20	TIR	3787	59519	0.0114787	77	4	53	5	88.75	9.22
PHG_denovoHm-B-R2458-Map13	Potential Host Gene	6144	59474	0.01147	200	3	178	3	84.97	6.81
PHG_denovoHm-B-R6044-Map7	Potential Host Gene	1874	59422	0.01146	286	1	245	1	78.92	6.06
PHG_denovoHm-B-R26499-Map9	Potential Host Gene	4355	59413	0.0114583	95	3	53	3	79.85	9.48
PHG_denovoHm-B-R20816-Map8	Potential Host Gene	5211	59410	0.0114577	267	1	244	1	82.05	6.55
noCat_denovoHm-B-R2966-Map12	no category	3318	59399	0.0114556	224	2	203	2	80.85	8.22
DTX_denovoHm-B-R15048-Map5	TIR	2740	59385	0.0114529	304	2	249	3	85.45	6.77
DTX_denovoHm-B-P976.700-Map5	TIR	1205	59349	0.0114459	101	17	85	18	91.44	4.13
noCat_denovoHm-B-P248.2127-Map20	no category	494	59317	0.0114398	226	3	186	4	87.23	10.1
DTX_denovoHm-B-G4222-Map15	TIR	1501	59279	0.0114324	193	1	126	2	89.55	5.24
DTX_denovoHm-B-R19512-Map6	TIR	3205	59246	0.0114261	236	3	208	3	84.04	7.17
DTX_denovoHm-B-R9548-Map6	TIR	900	59149	0.0114074	734	3	689	3	86.51	8.77
RLC_denovoHm-B-R5179-Map20_reversed	COPIA	5232	59133	0.0114043	63	3	52	4	89.65	8.33
RLC_denovoHm-B-P150.2180-Map20_reversed	COPIA	664	59125	0.0114027	213	8	188	9	86.37	7.57
DTX_denovoHm-B-G4476-Map20	TIR	1643	59076	0.0113933	352	5	274	6	81.4	6.44
caulimoviridae_denovoHm-B-R76-Map20_reversed	caulimoviridae	8617	59044	0.0113871	29	1	16	5	87.59	10.15
DTX_denovoHm-B-R3620-Map13	TIR	4180	59033	0.011385	187	3	160	4	82.79	8.43
DTX_denovoHm-B-R5869-Map8	TIR	3907	59033	0.011385	127	2	109	2	89.08	9.77
noCat_denovoHm-B-P181.1292-Map14	no category	1581	59005	0.0113796	70	25	64	25	90.17	9.2
PHG_denovoHm-B-R12667-Map7_reversed	Potential Host Gene	3767	58949	0.0113688	272	2	256	2	81.67	5.85
noCat_denovoHm-B-R12407-Map15	no category	4972	58946	0.0113682	238	1	203	1	82.34	7.59
DXX-MITE_denovoHm-B-R4121-Map13	MITE	782	58906	0.0113605	213	19	170	22	87.34	5.28
noCat_denovoHm-B-P34.2250-Map20	no category	844	58888	0.011357	181	8	158	8	88.53	8.53
noCat_denovoHm-B-R27776-Map15	no category	3056	58887	0.0113568	142	3	96	4	78.87	7.74
DTX_denovoHm-B-R184-Map6	TIR	4679	58779	0.011336	128	2	104	3	83.26	9.24
RIX_denovoHm-B-R2907-Map12	LINE	2770	58709	0.0113225	137	2	116	2	77.2	9.19
RLG_denovoHm-B-R19598-Map7	Gypsy	2664	58702	0.0113212	48	15	44	16	83.66	6.5
noCat_denovoHm-B-R27984-Map6	no category	1258	58667	0.0113144	153	3	130	3	86.95	5.7
RLC_denovoHm-B-R7242-Map7_reversed	COPIA	5103	58623	0.0113059	64	3	50	3	78.46	11.67
noCat_denovoHm-B-G10833-Map20	no category	813	58614	0.0113042	231	3	199	3	87.91	7.14
DTX_denovoHm-B-R9079-Map10	TIR	5253	58553	0.0112924	122	1	107	2	84.54	8.34
RLG_denovoHm-B-G8649-Map14	Gypsy	2865	58543	0.0112905	93	9	79	11	82.95	8.13
RLC_denovoHm-B-R6357-Map20_reversed	COPIA	6216	58518	0.0112857	75	1	65	1	86.97	10.15
DHX_denovoHm-B-G9735-Map12	Helitron	4618	58517	0.0112855	190	5	177	5	83.07	7.69
DTX_denovoHm-B-R1370-Map20	TIR	1246	58514	0.0112849	379	4	337	4	80.18	8.47
DTX_denovoHm-B-R6587-Map20	TIR	5155	58503	0.0112828	92	2	72	2	86.46	9.17
RLC_denovoHm-B-R15450-Map12_reversed	COPIA	5711	58463	0.0112751	60	1	50	2	83.31	9.69
DTX_denovoHm-B-R20432-Map9	TIR	3570	58393	0.0112616	63	2	46	5	86.9	7.43
DTX_denovoHm-B-R2228-Map10_reversed	TIR	4000	58335	0.0112504	90	5	70	5	81.74	8.54
RLC_denovoHm-B-G5367-Map20	COPIA	1917	58323	0.0112481	64	11	59	12	93.66	4.36
DTX_denovoHm-B-R3122-Map6	TIR	3467	58254	0.0112348	107	2	73	2	86.94	8.5
DTX_denovoHm-B-R182-Map20	TIR	943	58173	0.0112191	142	15	120	16	90.98	7.8
RLC_denovoHm-B-R313-Map8	COPIA	6372	58151	0.0112149	45	2	41	2	80.47	10.61
noCat_denovoHm-B-P1053.1648-Map20	no category	636	58103	0.0112056	166	16	144	17	89.46	9.3
RIX_denovoHm-B-R17099-Map6_reversed	LINE	1636	58058	0.011197	96	15	84	18	80.19	9.41
Potential-RIX_denovoHm-B-R16669-Map5	potential LINE	1003	58036	0.0111927	140	20	127	21	77.4	5.69
RLC_denovoHm-B-G9516-Map6_reversed	COPIA	4725	58031	0.0111917	31	7	26	10	79.57	11.7
noCat_denovoHm-B-G5471-Map15	no category	1769	58023	0.0111902	132	4	101	4	89.69	8.15
DTX_denovoHm-B-R643-Map11	TIR	4255	57986	0.0111831	186	1	158	2	84.65	9.99
RLC_denovoHm-B-G1084-Map20_reversed	COPIA	5442	57913	0.011169	52	2	43	3	91	8.68
PHG_denovoHm-B-R35909-Map9	Potential Host Gene	6927	57908	0.011168	175	1	154	1	79.18	8.37
PHG_denovoHm-B-R15382-Map12	Potential Host Gene	3723	57834	0.0111538	157	1	117	1	86.13	7.69
RLG_denovoHm-B-R11216-Map11	Gypsy	2739	57793	0.0111458	59	12	48	13	85.94	7.72
RLC_denovoHm-B-G9277-Map20_reversed	COPIA	5813	57757	0.0111389	116	1	91	1	86.19	7.33
RIX_denovoHm-B-R3069-Map6_reversed	LINE	4198	57750	0.0111376	82	5	69	6	76.95	10
PHG_denovoHm-B-R11796-Map6	Potential Host Gene	6876	57644	0.0111171	122	2	95	2	83.49	7.78
DTX_denovoHm-B-R4525-Map5	TIR	6516	57636	0.0111156	160	3	143	4	87.57	7.38
RIX_denovoHm-B-R8261-Map9_reversed	LINE	1682	57635	0.0111154	110	11	101	12	80.59	7.74
DTX_denovoHm-B-R18218-Map8	TIR	5249	57603	0.0111092	137	4	110	4	80.69	7.36
DHX_denovoHm-B-R337-Map9	Helitron	4099	57523	0.0110938	294	3	246	3	84.05	6.29
RLC-PHG-chim_denovoHm-B-R34219-Map5	chimeric	5569	57504	0.0110901	259	2	225	2	82.53	7.59
DTX_denovoHm-B-G5325-Map19	TIR	1627	57500	0.0110893	242	9	211	9	82.25	8.33
noCat_denovoHm-B-R14275-Map11	no category	5198	57396	0.0110693	174	3	134	3	85.33	7.55
noCat_denovoHm-B-G7584-Map15	no category	2018	57390	0.0110681	120	12	97	15	90.9	6.76
PHG_denovoHm-B-R5100-Map8_reversed	Potential Host Gene	4369	57369	0.0110641	149	3	114	4	79.22	6.71
RLG_denovoHm-B-R7907-Map16	Gypsy	2833	57365	0.0110633	140	1	117	5	84.38	6.97
RLG_denovoHm-B-R7501-Map8	Gypsy	2588	57363	0.0110629	103	1	79	1	83.79	7.28
PHG_denovoHm-B-R14219-Map14_reversed	Potential Host Gene	5799	57345	0.0110594	106	1	85	1	82.12	10.23
DTX_denovoHm-B-R11486-Map5	TIR	1544	57338	0.0110581	239	5	202	6	77.5	6.73
DTX_denovoHm-B-R7277-Map7	TIR	5608	57301	0.011051	153	1	132	2	84.41	9.25
noCat_denovoHm-B-R510-Map11	no category	4679	57284	0.0110477	154	2	137	2	82.53	7.88
PHG_denovoHm-B-R7545-Map5_reversed	Potential Host Gene	1447	57234	0.011038	117	8	79	9	76.9	9.48
DXX-MITE_denovoHm-B-P502.1987-Map20	MITE	763	57194	0.0110303	241	9	203	9	80.63	9.18
RLC_denovoHm-B-R15173-Map6_reversed	COPIA	5007	57159	0.0110236	93	4	73	4	79.81	6.5
DTX_denovoHm-B-R8463-Map16_reversed	TIR	7434	57152	0.0110222	108	1	82	2	85.92	8.08
noCat_denovoHm-B-R3987-Map12	no category	2308	57118	0.0110157	71	10	59	10	87.07	6.56
RLC_denovoHm-B-R6843-Map9_reversed	COPIA	4358	57088	0.0110099	49	3	42	3	84.74	7.06
DTX_denovoHm-B-R4439-Map7	TIR	1931	57077	0.0110078	290	5	238	5	81.16	6.88
RLC_denovoHm-B-R1246-Map20	COPIA	3200	57025	0.0109977	113	1	78	2	90.37	5.67
noCat_denovoHm-B-G1489-Map20	no category	1956	57008	0.0109945	100	17	78	19	90	5.86
Potential-RIX_denovoHm-B-R3071-Map5	potential LINE	1070	56983	0.0109896	193	8	178	8	79.7	6.91
RIX_denovoHm-B-R15945-Map16	LINE	4198	56945	0.0109823	80	4	69	4	79.56	10.49
DHX_denovoHm-B-R24193-Map5	Helitron	3302	56897	0.010973	297	3	274	3	85.58	6.84
Potential-RIX_denovoHm-B-R12048-Map6	potential LINE	1137	56869	0.0109676	184	6	160	6	78.4	7.04
ribosomal_denovoHm-B-R17103-Map17	ribosomal	4889	56867	0.0109673	67	5	48	7	88.28	6.99
DXX-MITE_denovoHm-B-P87.2218-Map20	MITE	592	56850	0.010964	274	15	227	15	85.01	9.27
PHG_denovoHm-B-R24583-Map11	Potential Host Gene	3544	56802	0.0109547	92	3	70	6	77.63	8.51
DTX_denovoHm-B-R1719-Map5	TIR	1478	56761	0.0109468	221	3	165	4	85.89	7.15
noCat_denovoHm-B-R2531-Map20	no category	1804	56744	0.0109435	333	2	280	3	81.58	7.66
DXX-MITE_denovoHm-B-P119.2200-Map20	MITE	644	56737	0.0109422	182	41	151	43	87.91	8.32
PHG_denovoHm-B-G8461-Map5	Potential Host Gene	3005	56719	0.0109387	78	9	72	9	77.02	10.62
PHG_denovoHm-B-G9816-Map5	Potential Host Gene	4882	56709	0.0109368	96	6	86	6	87.93	8.94
DXX_denovoHm-B-R3396-Map20	Class II	879	56708	0.0109366	206	10	172	12	84.87	8.63
PHG_denovoHm-B-R17590-Map7	Potential Host Gene	5702	56696	0.0109343	158	2	135	2	87.62	6.32
DTX_denovoHm-B-G10169-Map8_reversed	TIR	8566	56662	0.0109277	94	1	84	1	88.32	6.82
PHG_denovoHm-B-R15949-Map8	Potential Host Gene	5843	56637	0.0109229	212	2	192	2	81.48	8.58
DTX_denovoHm-B-R11366-Map8_reversed	TIR	4727	56630	0.0109216	64	1	55	1	84.85	7.93
DTX_denovoHm-B-R10675-Map16	TIR	4385	56614	0.0109185	128	3	126	3	83.87	8.76
Potential-RIX_denovoHm-B-G17773-Map5	potential LINE	989	56582	0.0109123	117	26	97	27	83.42	7.66
RLG_denovoHm-B-G8428-Map9	Gypsy	2793	56507	0.0108978	46	14	42	15	88.33	9.95
DTX_denovoHm-B-R6069-Map6	TIR	4585	56487	0.010894	210	3	181	3	81.04	5.21
noCat_denovoHm-B-G2270-Map20	no category	1163	56472	0.0108911	136	14	110	16	89.41	10.18
Potential-RIX_denovoHm-B-G15889-Map8	potential LINE	754	56467	0.0108901	168	24	153	25	83.6	7.22
DTX_denovoHm-B-R4011-Map15	TIR	5257	56443	0.0108855	97	3	83	3	88.65	8.11
RLC-retrofit_denovoHm-B-R13315-Map9	COPIA	6236	56428	0.0108826	50	2	36	2	84.41	10.87
DTX_denovoHm-B-R1240-Map9	TIR	5184	56281	0.0108542	128	4	120	4	86.87	7.39
PHG_denovoHm-B-R25000-Map5	Potential Host Gene	1864	56213	0.0108411	85	3	73	4	73.88	6.52
RLC_denovoHm-B-R1056-Map10_reversed	COPIA	5094	56155	0.0108299	61	3	50	3	79.2	11.35
RLC_denovoHm-B-R13307-Map20_reversed	COPIA	4797	56029	0.0108056	71	3	61	3	85.3	8.77
noCat_denovoHm-B-R4989-Map15	no category	7107	55903	0.0107813	106	2	73	2	85.48	8.56
noCat_denovoHm-B-R3188-Map11	no category	2556	55898	0.0107804	351	2	333	2	84.39	6.35
DXX-MITE_denovoHm-B-P2851.259-Map5	MITE	501	55878	0.0107765	247	19	213	22	78.12	6
DTX_denovoHm-B-R7505-Map8	TIR	5191	55876	0.0107761	171	3	146	3	86.5	6.72
noCat_denovoHm-B-R703-Map20	no category	2352	55876	0.0107761	59	8	51	11	89.47	7.41
DTX_denovoHm-B-R4598-Map9	TIR	5631	55874	0.0107758	156	5	132	5	84.27	8.47
RLG_denovoHm-B-G6223-Map5	Gypsy	1903	55870	0.010775	67	2	59	2	91.29	6.36
noCat_denovoHm-B-G9211-Map17	no category	3476	55830	0.0107673	147	2	133	2	82.89	8.22
RIX_denovoHm-B-R1669-Map11	LINE	6025	55808	0.010763	75	3	65	4	80.91	11.3
Potential-RIX_denovoHm-B-R9138-Map5	potential LINE	1141	55726	0.0107472	238	2	195	3	78.56	6.13
noCat_denovoHm-B-R10520-Map17	no category	1503	55723	0.0107466	131	8	108	8	87.85	7.08
PHG_denovoHm-B-R28298-Map11	Potential Host Gene	3483	55650	0.0107326	97	3	86	3	76.69	10.37
PHG_denovoHm-B-R28371-Map7	Potential Host Gene	5390	55639	0.0107304	136	3	115	3	85.78	6.2
RLC_denovoHm-B-R10086-Map20	COPIA	5930	55622	0.0107272	81	2	69	4	84.23	7.48
noCat_denovoHm-B-G4439-Map20	no category	1550	55407	0.0106857	180	10	146	10	85.62	6.64
DTX-chim_denovoHm-B-R13813-Map5_reversed	chimeric	11465	55406	0.0106855	116	2	101	2	80.79	6.85
RLC_denovoHm-B-P2567.502-Map7	COPIA	5259	55388	0.010682	56	4	50	4	91.31	7.74
RLG_denovoHm-B-R18235-Map8	Gypsy	2624	55358	0.0106762	52	8	34	15	85.97	9.03
DTX_denovoHm-B-R859-Map10	TIR	2190	55338	0.0106724	723	3	254	3	83.92	7.53
DTX_denovoHm-B-R16684-Map11_reversed	TIR	3654	55326	0.0106701	125	3	83	3	87.18	7.48
PHG_denovoHm-B-R4985-Map13	Potential Host Gene	6066	55318	0.0106685	94	2	90	2	90.99	7.32
DTX_denovoHm-B-R6290-Map6	TIR	1217	55316	0.0106681	342	1	257	1	84.18	5.92
DTX_denovoHm-B-R3879-Map15	TIR	5155	55132	0.0106327	187	3	165	3	83.73	8.04
noCat_denovoHm-B-R4471-Map17	no category	1957	55128	0.0106319	79	10	59	12	88.86	5.79
RLC_denovoHm-B-R801-Map8_reversed	COPIA	2797	55118	0.01063	132	3	105	3	81.94	8.37
RLC_denovoHm-B-R9480-Map14	COPIA	5343	55097	0.0106259	54	4	46	5	84.24	10.62
Potential-RIX_denovoHm-B-G17343-Map6	potential LINE	926	55071	0.0106209	119	24	106	27	80.9	7.02
DTX_denovoHm-B-R1336-Map19_reversed	TIR	5659	55055	0.0106178	49	1	39	2	83.35	11.66
RLC_denovoHm-B-R13404-Map6_reversed	COPIA	2997	55031	0.0106132	225	1	201	1	80.06	6.91
PHG_denovoHm-B-R8741-Map12	Potential Host Gene	1875	54996	0.0106064	201	4	163	4	82.29	5.75
noCat_denovoHm-B-R9183-Map12	no category	1862	54981	0.0106035	78	9	62	13	88.04	5.85
Potential-RIX_denovoHm-B-R29241-Map6	potential LINE	1196	54924	0.0105925	137	13	122	14	80.13	7.45
DTX_denovoHm-B-R15751-Map6	TIR	1645	54895	0.0105869	213	9	182	10	82.85	6.6
PHG_denovoHm-B-R11927-Map8	Potential Host Gene	5232	54890	0.010586	101	3	94	3	80.11	11.97
DTX_denovoHm-B-R2887-Map13_reversed	TIR	4874	54865	0.0105812	101	3	81	4	82	8.12
DXX-MITE_denovoHm-B-R217-Map20	MITE	638	54851	0.0105785	160	6	126	12	89.78	8.22
RLG_denovoHm-B-G8502-Map20	Gypsy	2721	54846	0.0105775	46	14	38	16	88.19	9.87
RLG_denovoHm-B-G8759-Map13	Gypsy	2873	54824	0.0105733	83	11	71	11	89.34	8.61
RLC_denovoHm-B-G7681-Map11_reversed	COPIA	2295	54744	0.0105578	108	8	95	8	90.73	7.5
DTX_denovoHm-B-R2050-Map8	TIR	5328	54720	0.0105532	71	4	64	7	80.07	8.65
PHG_denovoHm-B-R2240-Map5	Potential Host Gene	4612	54615	0.0105329	127	2	113	2	74.99	8.46
RLG_denovoHm-B-G7968-Map5	Gypsy	2865	54611	0.0105322	55	5	44	5	87.5	8.68
noCat_denovoHm-B-R8059-Map14	no category	3427	54610	0.010532	138	1	122	1	88.98	6.19
RIX_denovoHm-B-G6846-Map6_reversed	LINE	1841	54547	0.0105198	70	16	67	18	77.19	9.51
PHG_denovoHm-B-R6409-Map6	Potential Host Gene	3526	54468	0.0105046	197	2	166	2	83.06	6.93
PHG_denovoHm-B-R19277-Map5	Potential Host Gene	5469	54465	0.010504	148	4	113	4	83.84	7.74
RLC_denovoHm-B-R20160-Map7_reversed	COPIA	4313	54459	0.0105029	79	4	64	5	82.26	7.46
noCat_denovoHm-B-G7813-Map20	no category	3162	54456	0.0105023	209	6	158	6	82.56	7.36
DTX_denovoHm-B-R5738-Map8	TIR	2459	54405	0.0104924	186	5	158	5	79.86	7.13
5SrDNA_denovoHm-B-G8370-Map5	ribosomal	3095	54375	0.0104867	212	7	206	7	87.48	7.98
noCat_denovoHm-B-G120-Map20	no category	2090	54374	0.0104865	67	7	59	7	88	8.22
PHG_denovoHm-B-R1724-Map20	Potential Host Gene	5537	54363	0.0104843	95	1	76	3	87.6	8.23
RLC_denovoHm-B-R5076-Map20_reversed	COPIA	6106	54346	0.0104811	45	3	39	4	89.45	8.71
RIX_denovoHm-B-P1154.1578-Map7	LINE	1727	54306	0.0104734	89	14	77	18	80.52	9.47
DTX_denovoHm-B-R12965-Map12	TIR	4059	54269	0.0104662	175	2	147	3	83.63	7.66
RLC_denovoHm-B-R5337-Map14	COPIA	6169	54252	0.0104629	44	1	39	2	88.18	11.39
RLG_denovoHm-B-P130.0-Map7	Gypsy	2825	54231	0.0104589	35	18	33	18	89.69	9.52
DXX-MITE_denovoHm-B-G17064-Map5	MITE	991	54109	0.0104354	179	13	134	16	89.16	4.18
DTX_denovoHm-B-G1632-Map5	TIR	6049	54062	0.0104263	103	1	77	1	78.13	8.91
DTX_denovoHm-B-R5862-Map12	TIR	5406	54060	0.0104259	103	1	81	1	87.22	8
PHG_denovoHm-B-R20265-Map6	Potential Host Gene	4508	54003	0.0104149	86	2	73	4	83.51	8.61
RIX_denovoHm-B-R1021-Map5_reversed	LINE	4215	53960	0.0104066	42	4	32	7	76.48	9.95
DTX-chim_denovoHm-B-R1878-Map5_reversed	chimeric	11962	53825	0.0103806	53	1	41	2	82.87	7.46
RLG-tat_denovoHm-B-R2414-Map5	Gypsy	12510	53778	0.0103715	50	2	44	2	82.13	10.99
noCat_denovoHm-B-G8080-Map11	no category	2720	53761	0.0103682	80	1	69	1	92.08	6.33
RLG_denovoHm-B-R6131-Map10	Gypsy	2852	53625	0.010342	110	2	85	3	81.03	6.94
PHG_denovoHm-B-R17607-Map5	Potential Host Gene	2089	53609	0.0103389	179	2	141	2	77.13	7.17
DTX_denovoHm-B-P4.225-Map20	TIR	1091	53607	0.0103385	132	8	108	8	90.13	6.53
RIX_denovoHm-B-R6675-Map6	LINE	2591	53595	0.0103362	117	2	109	2	73.35	9.02
DTX_denovoHm-B-R23757-Map9_reversed	TIR	5609	53579	0.0103331	200	3	143	3	82.2	6.69
PHG_denovoHm-B-R4496-Map16	Potential Host Gene	8046	53559	0.0103293	74	1	49	1	83.34	10.86
DTX_denovoHm-B-G3661-Map20	TIR	1121	53540	0.0103256	203	15	169	15	84.35	8.52
RIX_denovoHm-B-R4235-Map5	LINE	1513	53516	0.010321	491	1	486	1	77.8	5.42
RLG_denovoHm-B-P1232.0-Map5	Gypsy	2701	53481	0.0103142	45	13	36	17	88.81	9.87
PHG_denovoHm-B-R253-Map5	Potential Host Gene	1505	53459	0.01031	106	4	70	4	74.77	8.06
PHG_denovoHm-B-R6890-Map9	Potential Host Gene	2314	53448	0.0103079	105	1	75	3	79.87	9.38
RLG_denovoHm-B-R9280-Map5_reversed	Gypsy	5782	53410	0.0103006	74	4	67	5	76.05	10.63
RLC_denovoHm-B-R8062-Map8_reversed	COPIA	5211	53405	0.0102996	50	4	43	6	77.49	11.7
noCat_denovoHm-B-R30681-Map14	no category	3175	53369	0.0102926	73	3	52	4	87.84	7.69
RIX_denovoHm-B-R35263-Map5	LINE	5717	53365	0.0102919	82	2	64	2	72.37	9.42
DTX_denovoHm-B-R5760-Map8	TIR	1721	53312	0.0102817	841	2	257	3	81.31	9.34
PHG_denovoHm-B-R4511-Map14	Potential Host Gene	4061	53284	0.0102763	92	2	78	2	78.39	10.31
DXX_denovoHm-B-G15716-Map5_reversed	Class II	838	53260	0.0102716	224	4	151	4	82.79	8.1
RLG_denovoHm-B-R10693-Map5	Gypsy	5292	53243	0.0102683	46	4	36	4	81.34	8.71
DXX-MITE_denovoHm-B-G12593-Map20	MITE	794	53231	0.010266	171	11	136	14	90.47	6.39
RIX_denovoHm-B-R10441-Map6_reversed	LINE	1588	53217	0.0102633	202	2	186	2	75.02	7.2
RLG-tat_denovoHm-B-R21233-Map10	Gypsy	10451	53173	0.0102548	28	1	23	3	80.11	10.13
DTX_denovoHm-B-R16043-Map5	TIR	5667	53150	0.0102504	159	2	142	2	86.91	7.24
DTX_denovoHm-B-R6967-Map5_reversed	TIR	664	53127	0.010246	221	7	152	7	86.25	7.57
DTX_denovoHm-B-R3905-Map8	TIR	4990	53055	0.0102321	139	1	97	1	85.06	6.51
DHX_denovoHm-B-R8007-Map5	Helitron	2099	52991	0.0102197	431	3	411	3	86.87	6.69
RIX_denovoHm-B-R17916-Map8_reversed	LINE	5966	52951	0.010212	101	2	67	2	85.78	8.25
DTX_denovoHm-B-R14976-Map9	TIR	3873	52945	0.0102109	181	3	151	3	86.03	6.4
DTX_denovoHm-B-R25486-Map12_reversed	TIR	3521	52940	0.0102099	136	1	106	1	86.27	6.57
RLG_denovoHm-B-R25396-Map7	Gypsy	2519	52922	0.0102064	98	3	71	3	84.29	7.47
noCat_denovoHm-B-G2069-Map20	no category	1231	52919	0.0102059	230	5	216	5	83.26	7.47
DTX_denovoHm-B-R2640-Map10	TIR	5103	52889	0.0102001	45	2	36	2	87.82	9.06
Potential-RIX_denovoHm-B-R11344-Map5	potential LINE	1010	52850	0.0101926	230	4	222	4	78.65	7.68
DXX-MITE_denovoHm-B-P689.1875-Map13	MITE	491	52657	0.0101553	368	8	176	9	84.56	9.51
DTX_denovoHm-B-R4129-Map8	TIR	5493	52643	0.0101526	138	1	109	2	81.35	8.42
PHG_denovoHm-B-R24381-Map6	Potential Host Gene	5926	52574	0.0101393	135	2	103	2	75.04	7.38
RLC_denovoHm-B-R5273-Map20_reversed	COPIA	6522	52490	0.0101231	68	1	60	3	86.58	8.86
RLG_denovoHm-B-R3504-Map6_reversed	Gypsy	5301	52455	0.0101164	42	4	36	6	85.42	9.43
DTX_denovoHm-B-R8184-Map12	TIR	3435	52442	0.0101139	166	1	154	3	85.31	8.44
DTX_denovoHm-B-R6139-Map13	TIR	5408	52434	0.0101123	139	3	109	3	87.55	6.53
RIX_denovoHm-B-R9468-Map14_reversed	LINE	6097	52406	0.0101069	74	3	63	3	80.36	10.26
DTX_denovoHm-B-R1027-Map8	TIR	5340	52385	0.0101029	119	2	107	2	85.89	8.37
PHG_denovoHm-B-R8858-Map9	Potential Host Gene	1327	52360	0.010098	305	10	187	10	85.82	7.86
DTX_denovoHm-B-R22145-Map9	TIR	1365	52330	0.0100923	197	3	152	5	78.32	8.48
DTX_denovoHm-B-R24505-Map6	TIR	4090	52330	0.0100923	93	3	69	3	82.89	8.7
RIX_denovoHm-B-R6210-Map11	LINE	4632	52324	0.0100911	98	3	92	4	79.22	10.39
noCat_denovoHm-B-R6540-Map13	no category	5030	52214	0.0100699	162	1	138	2	85.58	8.65
DXX_denovoHm-B-R886-Map7	Class II	1079	52175	0.0100624	219	3	214	3	84.06	9.6
PHG_denovoHm-B-P365.1759-Map20	Potential Host Gene	896	52144	0.0100564	163	17	143	21	85.95	9.46
DTX_denovoHm-B-R470-Map7	TIR	1678	52141	0.0100558	168	10	146	10	83.25	6.58
RLG_denovoHm-B-G1840-Map20	Gypsy	1592	52102	0.0100483	154	9	144	9	83.89	7.22
DTX_denovoHm-B-R22390-Map8	TIR	1867	52086	0.0100452	180	5	145	8	80.96	6.95
noCat_denovoHm-B-R3785-Map13	no category	3382	52054	0.010039	302	3	261	3	84.59	6.51
RLG_denovoHm-B-G8427-Map11	Gypsy	2875	52050	0.0100383	69	9	54	12	87.69	8.72
noCat_denovoHm-B-R17077-Map11	no category	739	52007	0.01003	155	19	124	21	89.59	6.37
PHG_denovoHm-B-R28362-Map7	Potential Host Gene	6026	52001	0.0100288	88	2	63	2	79.37	8.18
RIX_denovoHm-B-R3492-Map8	LINE	4226	51916	0.0100124	49	4	40	6	77.27	11.61
RLG_denovoHm-B-R12890-Map13	Gypsy	6893	51893	0.010008	105	1	96	1	83.75	8.44
DTX_denovoHm-B-R23222-Map6	TIR	3552	51867	0.010003	87	2	67	2	82.62	7.3
RLG_denovoHm-B-G1416-Map20	Gypsy	3316	51857	0.010001	376	1	307	1	82.2	6.16
DTX_denovoHm-B-R7841-Map11	TIR	2734	51850	0.00999969	245	6	212	6	83.24	6.5
DTX_denovoHm-B-R5587-Map9	TIR	4933	51844	0.00999854	89	3	77	3	87.62	6.64
DTX_denovoHm-B-R54-Map7	TIR	5412	51754	0.00998118	104	2	89	2	86.87	7
PHG_denovoHm-B-P728.1785-Map6	Potential Host Gene	1801	51730	0.00997655	154	6	125	6	82.39	9.83
noCat_denovoHm-B-P359.2062-Map20	no category	606	51726	0.00997578	191	1	165	1	88.61	7.3
noCat_denovoHm-B-P441.1458-Map20	no category	1146	51722	0.00997501	114	19	95	21	89.98	7.16
RLG_denovoHm-B-R5464-Map9_reversed	Gypsy	5416	51692	0.00996922	84	1	75	1	83.08	6.26
noCat_denovoHm-B-R3054-Map13	no category	5237	51640	0.00995919	118	3	101	4	84	7.56
RLG_denovoHm-B-R14605-Map11	Gypsy	2568	51638	0.00995881	51	12	42	12	87.8	7.74
DTX_denovoHm-B-R7692-Map7	TIR	1610	51636	0.00995842	193	6	159	9	83.38	6.84
RIX_denovoHm-B-R22673-Map5	LINE	5242	51612	0.00995379	81	2	71	3	78.99	9
Potential-RIX_denovoHm-B-R23434-Map8	potential LINE	1157	51573	0.00994627	153	6	132	6	81.98	7.75
noCat_denovoHm-B-R3574-Map13	no category	3320	51523	0.00993663	243	2	216	3	84.39	6.57
DXX_denovoHm-B-P53.2239-Map20	Class II	561	51491	0.00993046	359	1	279	1	83.5	8.09
PHG_denovoHm-B-R2344-Map12	Potential Host Gene	6861	51410	0.00991483	112	2	92	2	85.68	9.42
noCat_denovoHm-B-G2202-Map20	no category	1230	51409	0.00991464	105	18	96	19	90.55	6.22
noCat_denovoHm-B-R25177-Map11	no category	3071	51389	0.00991078	273	2	253	2	83.6	6.58
RLG_denovoHm-B-R6957-Map19	Gypsy	3024	51327	0.00989883	107	2	79	2	81.68	8.77
noCat_denovoHm-B-G1016-Map16	no category	2369	51230	0.00988012	50	12	45	13	91.53	4.89
RIX_denovoHm-B-R22362-Map7	LINE	1663	51227	0.00987954	68	16	62	19	80.15	9.12
noCat_denovoHm-B-R9096-Map14	no category	4259	51182	0.00987086	111	4	91	4	84.83	10.08
noCat_denovoHm-B-R11910-Map11	no category	1851	51150	0.00986469	249	3	188	4	83.4	6.92
DTX_denovoHm-B-R6280-Map7	TIR	6856	51142	0.00986315	57	2	43	3	83.69	8.83
RIX_denovoHm-B-R5749-Map15_reversed	LINE	4248	51131	0.00986103	74	2	57	2	79.15	11.54
RIX_denovoHm-B-P1043.1657-Map6_reversed	LINE	1845	51007	0.00983711	64	18	63	18	80.75	9.13
noCat_denovoHm-B-G8675-Map11	no category	2882	50987	0.00983326	133	5	87	6	82.8	7.55
noCat_denovoHm-B-R14188-Map19	no category	4881	50925	0.0098213	87	1	80	1	87.52	10.38
PHG_denovoHm-B-R34300-Map5	Potential Host Gene	1986	50908	0.00981802	104	2	90	3	70.77	8.46
RLC_denovoHm-B-G9767-Map5_reversed	COPIA	4916	50888	0.00981416	75	5	62	5	83.72	11.74
DTX_denovoHm-B-R12666-Map16	TIR	3840	50869	0.0098105	115	3	98	3	82.63	8.11
DXX_denovoHm-B-R5734-Map7	Class II	1827	50849	0.00980664	209	4	188	4	79.19	6.75
PHG_denovoHm-B-R4429-Map5	Potential Host Gene	4092	50799	0.009797	104	2	83	2	76.8	7.19
PHG_denovoHm-B-R28401-Map8	Potential Host Gene	4014	50784	0.00979411	89	2	77	2	75.84	7.97
DTX_denovoHm-B-R7026-Map11	TIR	1847	50781	0.00979353	306	2	205	2	82.01	7.53
RIX_denovoHm-B-R708-Map20_reversed	LINE	4443	50765	0.00979044	85	2	79	3	83.45	11.02
DXX-MITE_denovoHm-B-P469.2003-Map10	MITE	467	50741	0.00978581	190	3	166	4	81.66	9.35
noCat_denovoHm-B-R1163-Map19	no category	2162	50710	0.00977983	79	3	68	6	88.95	6.95
DTX_denovoHm-B-R13373-Map10	TIR	4207	50701	0.0097781	83	3	64	3	84.27	7.56
RLG_denovoHm-B-G5402-Map16	Gypsy	1544	50651	0.00976846	96	12	90	14	90.37	7.78
DXX-MITE_denovoHm-B-R4994-Map20	MITE	811	50646	0.00976749	148	10	129	15	88.18	8.81
noCat_denovoHm-B-R20986-Map18	no category	6337	50624	0.00976325	102	1	90	1	79.26	8.34
DTX_denovoHm-B-R17646-Map10	TIR	1171	50595	0.00975766	183	7	160	9	80.25	7.74
DTX_denovoHm-B-R17515-Map5	TIR	4674	50585	0.00975573	168	2	151	2	81.4	8.46
DTX_denovoHm-B-R24911-Map7	TIR	3789	50518	0.00974281	153	3	103	3	83.23	7.51
RLG_denovoHm-B-G3256-Map20	Gypsy	2666	50471	0.00973374	57	13	51	14	88.98	9.15
noCat_denovoHm-B-R757-Map12	no category	1317	50451	0.00972988	199	2	148	4	87.54	5.96
Potential-RIX_denovoHm-B-G4406-Map8	potential LINE	1086	50448	0.00972931	79	22	75	23	81.77	7.16
noCat_denovoHm-B-G441-Map20	no category	1843	50388	0.00971773	76	17	65	20	89.91	5.22
DTX_denovoHm-B-R15759-Map9	TIR	5531	50375	0.00971523	73	2	66	2	86.73	9.43
DTX_denovoHm-B-R12885-Map13_reversed	TIR	4206	50298	0.00970038	84	4	68	4	87.76	8.59
noCat_denovoHm-B-R2926-Map20	no category	3456	50250	0.00969112	141	2	126	3	87.12	4.21
RLC_denovoHm-B-R18057-Map7_reversed	COPIA	4793	50194	0.00968032	79	2	67	2	80.75	9.84
RLG_denovoHm-B-R1031-Map17_reversed	Gypsy	5396	50183	0.0096782	65	2	52	3	81.26	13.72
DTX_denovoHm-B-R11436-Map11	TIR	3571	50170	0.00967569	120	1	110	2	84.4	6.81
RLC_denovoHm-B-R24626-Map12	COPIA	5943	50146	0.00967106	76	3	68	3	84.62	9
DTX_denovoHm-B-R10321-Map13	TIR	3379	50126	0.0096672	129	2	85	2	91.15	5.78
noCat_denovoHm-B-R2348-Map11	no category	1457	50090	0.00966026	126	2	105	3	86.39	6.73
DTX_denovoHm-B-R7133-Map6	TIR	1538	50082	0.00965872	214	4	172	4	80.31	6.39
noCat_denovoHm-B-R9576-Map20	no category	1707	50067	0.00965583	108	9	96	9	80.49	8.74
DTX_denovoHm-B-R13676-Map9	TIR	4797	50026	0.00964792	164	3	149	3	85.78	6.24
Potential-RIX_denovoHm-B-R30146-Map5	potential LINE	973	49905	0.00962458	125	8	119	8	82.47	7.97
DTX_denovoHm-B-R8405-Map10	TIR	2993	49894	0.00962246	67	7	59	7	83.74	9.86
Potential-RIX_denovoHm-B-R11819-Map6	potential LINE	1137	49868	0.00961745	110	15	97	20	79.33	8.02
DTX_denovoHm-B-G7269-Map16	TIR	1797	49853	0.00961455	189	10	168	10	79.4	7.93
DTX_denovoHm-B-R6027-Map11	TIR	3087	49852	0.00961436	162	2	143	2	85.59	6.5
DTX-PHG-chim_denovoHm-B-R8254-Map6	chimeric	2220	49819	0.009608	269	3	224	3	82.14	7.2
DTX_denovoHm-B-R23461-Map12_reversed	TIR	5418	49791	0.0096026	48	5	33	5	89.95	7.69
RLG_denovoHm-B-R1930-Map14	Gypsy	2630	49753	0.00959527	77	6	66	7	88.62	8
DTX_denovoHm-B-R5368-Map19_reversed	TIR	5113	49742	0.00959315	110	1	94	1	84.92	8.8
RIX_denovoHm-B-R25201-Map15_reversed	LINE	6486	49738	0.00959238	73	1	63	1	87.55	8.4
PHG_denovoHm-B-R21166-Map17	Potential Host Gene	3577	49713	0.00958755	210	1	174	2	81.09	7.8
Potential-RIX_denovoHm-B-R13388-Map6	potential LINE	870	49680	0.00958119	174	6	161	8	82.2	7.36
RLC_denovoHm-B-R7737-Map20_reversed	COPIA	3147	49660	0.00957733	74	3	56	3	91.65	5.93
DTX_denovoHm-B-R4037-Map10_reversed	TIR	5390	49643	0.00957405	91	3	60	3	75.17	9.16
DTX_denovoHm-B-R30234-Map5	TIR	6489	49642	0.00957386	134	2	116	2	86.36	7
noCat_denovoHm-B-R1368-Map14	no category	1219	49633	0.00957213	304	1	247	1	83.81	7.61
PHG_denovoHm-B-R32700-Map6_reversed	Potential Host Gene	3863	49619	0.00956943	31	3	23	3	83.7	11.78
RLG-tat_denovoHm-B-G992-Map20	Gypsy	12971	49540	0.00955419	26	2	22	2	82.12	11.42
RLC_denovoHm-B-R6858-Map6_reversed	COPIA	4742	49479	0.00954243	39	4	30	6	83.32	11.16
PHG_denovoHm-B-R27652-Map7	Potential Host Gene	5500	49466	0.00953992	127	2	90	2	83.13	8.8
noCat_denovoHm-B-R1730-Map20	no category	1847	49453	0.00953741	491	1	209	1	84.06	7.73
DTX_denovoHm-B-G7419-Map12	TIR	3293	49427	0.0095324	142	5	103	5	84.45	6.32
noCat_denovoHm-B-G6784-Map20	no category	2750	49341	0.00951581	76	4	62	5	85.57	10.38
DXX-MITE_denovoHm-B-R713-Map20	MITE	428	49338	0.00951523	206	40	188	42	91.25	6.46
RLC_denovoHm-B-R8772-Map10_reversed	COPIA	2787	49292	0.00950636	95	5	79	5	86.54	6.57
DTX_denovoHm-B-R6412-Map8	TIR	2776	49285	0.00950501	169	4	134	4	85.04	8.76
DTX_denovoHm-B-R2194-Map9	TIR	4401	49278	0.00950366	116	2	88	2	88.27	7.28
DXX-MITE_denovoHm-B-G11999-Map5	MITE	480	49247	0.00949768	222	28	188	29	78.31	7.02
RIX_denovoHm-B-R5642-Map6_reversed	LINE	4336	49204	0.00948939	75	3	61	4	75	8.99
DXX-MITE_denovoHm-B-G10631-Map20	MITE	501	49164	0.00948168	173	37	152	41	83.29	9.1
PHG_denovoHm-B-R5425-Map6	Potential Host Gene	6865	49153	0.00947955	78	3	71	5	85.42	7.63
RIX_denovoHm-B-R4917-Map11_reversed	LINE	2298	49138	0.00947666	117	2	110	2	84.54	10.15
DTX_denovoHm-B-R17184-Map6	TIR	4675	49064	0.00946239	142	1	126	2	83.93	7.91
DTX_denovoHm-B-G6988-Map6	TIR	1913	48965	0.0094433	217	8	195	8	79.94	6.9
RLG_denovoHm-B-G7714-Map5	Gypsy	2916	48916	0.00943385	76	6	55	6	79.31	9.37
DTX_denovoHm-B-R3328-Map8	TIR	5831	48912	0.00943308	119	2	92	3	85.21	7.42
PHG_denovoHm-B-R8287-Map12	Potential Host Gene	5161	48912	0.00943308	117	2	78	3	82.53	9.15
DTX_denovoHm-B-R7045-Map5_reversed	TIR	3691	48867	0.0094244	139	2	108	2	81.33	6.86
PHG_denovoHm-B-R21252-Map9_reversed	Potential Host Gene	4463	48864	0.00942382	61	1	46	3	79.79	9.76
RLG_denovoHm-B-R10993-Map14	Gypsy	2678	48856	0.00942228	75	7	56	9	80.77	7.39
DTX_denovoHm-B-R1045-Map5	TIR	1171	48852	0.0094215	344	1	270	3	80.02	5.43
RLC_denovoHm-B-R3028-Map20_reversed	COPIA	6574	48711	0.00939431	30	5	26	5	88.66	7.63
DXX-MITE_denovoHm-B-G10687-Map14	MITE	548	48683	0.00938891	198	9	169	10	87.9	8.34
DTX_denovoHm-B-R12691-Map5	TIR	5144	48674	0.00938718	101	2	74	2	85.14	8.68
PHG_denovoHm-B-R19384-Map6	Potential Host Gene	5596	48665	0.00938544	203	2	196	2	83	8.01
RIX_denovoHm-B-G5626-Map5	LINE	1709	48660	0.00938448	63	12	51	16	80.31	9.47
RLG_denovoHm-B-R3014-Map20	Gypsy	3018	48640	0.00938062	81	4	63	7	87.8	7.59
RIX_denovoHm-B-R28704-Map8	LINE	4193	48613	0.00937541	43	3	37	4	80.63	10.95
RIX_denovoHm-B-R17879-Map7	LINE	3375	48606	0.00937406	113	3	107	3	74.73	9.11
noCat_denovoHm-B-R946-Map16	no category	3538	48594	0.00937175	123	2	117	4	84.05	7.87
PHG_denovoHm-B-R8086-Map5	Potential Host Gene	5709	48557	0.00936461	103	2	82	2	91.24	7.74
RIX_denovoHm-B-R5090-Map8_reversed	LINE	1667	48436	0.00934127	73	12	65	15	80.76	9.07
PHG_denovoHm-B-R36166-Map8	Potential Host Gene	4694	48392	0.00933279	79	1	69	1	76.78	10.03
noCat_denovoHm-B-R226-Map13	no category	5634	48366	0.00932777	124	1	99	1	87.09	8.59
PHG_denovoHm-B-R6686-Map7	Potential Host Gene	4744	48273	0.00930984	107	4	91	4	84.24	8.03
DTX_denovoHm-B-R3029-Map5	TIR	1181	48269	0.00930907	263	2	210	4	80.42	7.36
PHG_denovoHm-B-R7112-Map8	Potential Host Gene	4917	48268	0.00930887	90	3	76	4	89.22	7.37
noCat_denovoHm-B-R18004-Map11	no category	2767	48179	0.00929171	121	4	104	4	81.41	7.87
PHG_denovoHm-B-R3602-Map13	Potential Host Gene	6446	48140	0.00928419	83	1	68	1	83.59	9.83
PHG_denovoHm-B-R14060-Map7	Potential Host Gene	1658	48091	0.00927474	259	5	237	5	80.69	8.46
noCat_denovoHm-B-R7962-Map20	no category	1425	48026	0.0092622	83	10	69	13	89.51	7.3
RXX-LARD_denovoHm-B-R6047-Map14	LARD	6891	48021	0.00926124	117	3	99	3	79.35	8.51
RLG_denovoHm-B-R3826-Map18	Gypsy	2620	48006	0.00925835	65	6	45	10	83.9	8.49
RLG_denovoHm-B-R21899-Map7	Gypsy	2613	47999	0.009257	59	10	46	10	83.39	9.21
PHG_denovoHm-B-R10731-Map11	Potential Host Gene	5278	47993	0.00925584	110	2	93	2	89.8	7.63
noCat_denovoHm-B-R6955-Map13	no category	3581	47972	0.00925179	217	1	204	0	81.1	8.29
DXX-MITE_denovoHm-B-R7462-Map20	MITE	759	47967	0.00925082	217	10	181	11	86.76	7.15
noCat_denovoHm-B-R12553-Map12	no category	1637	47893	0.00923655	125	5	90	6	86.71	7.43
PHG_denovoHm-B-R12846-Map8	Potential Host Gene	3808	47875	0.00923308	183	1	151	1	86.64	7.62
RIX_denovoHm-B-R10034-Map17_reversed	LINE	2883	47793	0.00921727	136	1	118	1	81.08	8.99
DTX_denovoHm-B-R5093-Map8_reversed	TIR	3516	47783	0.00921534	177	2	156	2	79.26	6.59
noCat_denovoHm-B-R693-Map15	no category	901	47703	0.00919991	404	5	344	5	81.52	5.49
RLG_denovoHm-B-G665-Map20	Gypsy	3147	47662	0.009192	95	2	71	2	86.46	7.31
noCat_denovoHm-B-G1189-Map12	no category	2560	47603	0.00918062	126	3	109	9	82.85	6.89
DTX_denovoHm-B-R20296-Map6	TIR	4374	47598	0.00917966	155	2	144	2	85.14	8.75
RLC-retrofit_denovoHm-B-P435.17-Map20	COPIA	4619	47542	0.00916886	83	1	70	1	88.33	9.91
noCat_denovoHm-B-G13815-Map20	no category	684	47523	0.0091652	142	18	126	18	89.66	8.07
DTX_denovoHm-B-R10917-Map12	TIR	3918	47520	0.00916462	153	4	134	4	84.26	7.63
PHG_denovoHm-B-R2626-Map8	Potential Host Gene	4336	47451	0.00915131	93	1	82	1	81.64	8.46
RIX_denovoHm-B-G9602-Map6_reversed	LINE	4218	47368	0.0091353	48	7	40	8	83.23	10.09
DTX_denovoHm-B-P2221.787-Map5	TIR	1027	47360	0.00913376	189	9	167	8	78.14	7.05
PHG_denovoHm-B-R9547-Map10	Potential Host Gene	5158	47323	0.00912662	178	1	155	2	84.97	7.92
DTX_denovoHm-B-G7287-Map20	TIR	2357	47310	0.00912412	204	7	157	7	84.05	7.29
PHG_denovoHm-B-R5166-Map7_reversed	Potential Host Gene	2560	47248	0.00911216	77	5	67	8	79.23	8.94
RLC_denovoHm-B-R205-Map15	COPIA	7019	47219	0.00910657	69	3	64	3	83.8	8.59
noCat_denovoHm-B-R2524-Map14	no category	2956	47212	0.00910522	98	4	70	5	88.09	6.23
RLG_denovoHm-B-R1222-Map7	Gypsy	2569	47167	0.00909654	61	5	45	11	80.66	6.89
Potential-RIX_denovoHm-B-R17012-Map8	potential LINE	1171	47138	0.00909094	96	18	85	19	82.49	8.35
RLC-tork_denovoHm-B-P463.1141-Map20_reversed	COPIA	7426	47072	0.00907822	81	1	62	1	89.13	8.84
RIX_denovoHm-B-R12434-Map10	LINE	4361	46963	0.00905719	56	3	50	4	79.44	11.86
DTX_denovoHm-B-R8040-Map10	TIR	1267	46951	0.00905488	211	8	204	8	77.54	7.29
Potential-RSX_denovoHm-B-G11914-Map19	potential SINE	587	46738	0.0090138	240	13	221	13	82.23	8.82
noCat_denovoHm-B-R7243-Map12	no category	2216	46718	0.00900994	125	1	106	1	82.9	8.82
RLG-tat_denovoHm-B-G7961-Map13	Gypsy	3768	46679	0.00900242	407	1	190	1	85.74	8.01
PHG_denovoHm-B-R5174-Map8	Potential Host Gene	2274	46659	0.00899857	134	2	102	4	75.27	8.85
RLG_denovoHm-B-G10201-Map6	Gypsy	9265	46611	0.00898931	68	2	60	2	80.6	12.53
DTX_denovoHm-B-R23864-Map6	TIR	921	46586	0.00898449	259	4	215	4	79.42	5.49
DTX_denovoHm-B-R22121-Map6_reversed	TIR	4210	46571	0.00898159	101	1	87	1	87.51	8.7
DTX_denovoHm-B-P542.1959-Map20	TIR	896	46522	0.00897214	152	15	127	18	87.95	7.47
DTX_denovoHm-B-G16548-Map11	TIR	918	46502	0.00896829	131	13	108	14	87.73	7.63
DTX_denovoHm-B-R2933-Map10	TIR	4522	46448	0.00895787	107	1	84	1	89.73	6.17
RIX_denovoHm-B-R3514-Map7_reversed	LINE	4142	46362	0.00894129	39	4	32	4	79.98	12.16
RLC_denovoHm-B-R28866-Map7	COPIA	4961	46356	0.00894013	39	1	29	1	82.9	10.44
DTX_denovoHm-B-R4507-Map10_reversed	TIR	3269	46323	0.00893377	50	3	39	6	83.57	8.74
DTX_denovoHm-B-G9656-Map8	TIR	4962	46320	0.00893319	118	1	100	1	84.65	8.59
DTX_denovoHm-B-R6621-Map12	TIR	5257	46314	0.00893203	72	2	62	3	84.53	8.86
DTX_denovoHm-B-R2573-Map20	TIR	1098	46305	0.00893029	134	15	123	15	86.69	8.16
noCat_denovoHm-B-G5485-Map5	no category	1692	46305	0.00893029	140	0	120	0	88.49	7.08
PHG_denovoHm-B-R14158-Map8	Potential Host Gene	4265	46257	0.00892104	226	2	204	2	79.62	6.47
DTX_denovoHm-B-R22091-Map7	TIR	4632	46246	0.00891892	145	2	129	3	85.4	7.62
DTX_denovoHm-B-R4926-Map6	TIR	1798	46236	0.00891699	67	12	53	14	86.9	6.08
DTX_denovoHm-B-R351-Map5	TIR	5796	46214	0.00891274	133	2	125	2	87.4	7.19
RXX-LARD_denovoHm-B-G7330-Map6	LARD	2401	46194	0.00890889	91	5	81	5	89.23	8.27
DTX_denovoHm-B-G9577-Map10	TIR	4248	46077	0.00888632	98	5	84	5	85.71	8.76
DTX_denovoHm-B-R31616-Map5	TIR	3534	46051	0.00888131	75	2	65	3	81.23	8.37
PHG_denovoHm-B-R21041-Map5	Potential Host Gene	5901	46022	0.00887572	153	2	108	2	83.78	9.08
DTX_denovoHm-B-R24170-Map8	TIR	4874	45991	0.00886974	134	1	110	2	86.36	6.37
noCat_denovoHm-B-R7717-Map6	no category	4728	45973	0.00886627	106	1	96	1	85.4	7.52
DTX_denovoHm-B-R17542-Map11	TIR	3011	45941	0.00886009	109	2	94	2	86.13	7.63
noCat_denovoHm-B-R22475-Map11	no category	3935	45853	0.00884312	137	2	99	2	87.01	7.13
RIX_denovoHm-B-G6124-Map12_reversed	LINE	1719	45798	0.00883252	64	18	56	19	83.83	10.21
RLG-tat_denovoHm-B-G1359-Map11	Gypsy	7660	45772	0.0088275	41	1	37	1	87.45	11.74
DXX-MITE_denovoHm-B-R3024-Map10	MITE	1234	45768	0.00882673	282	5	246	5	83.61	7
RXX_denovoHm-B-R28363-Map8	Class I	4428	45754	0.00882403	147	1	118	1	82.5	7.24
RLC_denovoHm-B-R16452-Map16	COPIA	3325	45725	0.00881844	79	1	63	3	91.84	5.27
PHG_denovoHm-B-G7029-Map6_reversed	Potential Host Gene	2485	45692	0.00881207	61	5	48	5	78.93	7.36
RLC_denovoHm-B-R2172-Map20	COPIA	5314	45670	0.00880783	100	1	87	1	84.89	9.2
PHG_denovoHm-B-R18264-Map5	Potential Host Gene	1910	45608	0.00879587	107	2	95	2	69.52	7.05
noCat_denovoHm-B-R2553-Map18	no category	6500	45605	0.00879529	69	1	61	1	86.34	8.36
RLC_denovoHm-B-R24916-Map6_reversed	COPIA	4612	45557	0.00878604	56	3	47	4	80.36	7.51
DTX_denovoHm-B-R638-Map9	TIR	3172	45555	0.00878565	123	3	95	3	86.72	6.96
RLG_denovoHm-B-R1883-Map14	Gypsy	2792	45543	0.00878334	151	3	129	3	82.71	8.4
DTX_denovoHm-B-R12005-Map5	TIR	4228	45533	0.00878141	64	2	49	2	77.06	9.18
DTX_denovoHm-B-R22601-Map11	TIR	1105	45531	0.00878102	218	3	165	4	82.09	8.3
RIX_denovoHm-B-R17150-Map11	LINE	3252	45488	0.00877273	114	1	99	1	81.94	9.83
Potential-RIX_denovoHm-B-R7602-Map5	potential LINE	1053	45481	0.00877138	118	8	105	10	78.96	7.24
DTX_denovoHm-B-R3606-Map6	TIR	4624	45471	0.00876945	156	2	137	4	83.24	8.41
DTX_denovoHm-B-R3907-Map7	TIR	4868	45442	0.00876386	104	3	94	3	86.69	7.47
DTX_denovoHm-B-G15429-Map20	TIR	930	45377	0.00875132	158	10	133	11	91.29	6.74
RLC_denovoHm-B-G9616-Map5_reversed	COPIA	6189	45345	0.00874515	71	2	57	2	89.52	8.02
DTX_denovoHm-B-R20348-Map8	TIR	4520	45272	0.00873107	118	1	99	2	87.03	7.24
noCat_denovoHm-B-R751-Map14	no category	2731	45272	0.00873107	111	1	88	3	82.91	7.21
RIX_denovoHm-B-R14200-Map5	LINE	3674	45263	0.00872934	80	3	70	3	73.65	9.71
noCat_denovoHm-B-R16123-Map11	no category	4177	45190	0.00871526	91	1	78	1	91.65	4.99
Potential-RIX_denovoHm-B-R7148-Map5	potential LINE	901	45153	0.00870812	110	27	103	28	80.76	7.77
DTX_denovoHm-B-R11353-Map9	TIR	3560	45104	0.00869867	137	1	123	1	85.53	5.71
PHG_denovoHm-B-R1866-Map13	Potential Host Gene	4210	45094	0.00869674	71	1	42	1	89.66	6.79
RLC_denovoHm-B-R2355-Map20_reversed	COPIA	6176	45036	0.00868556	268	1	232	1	82.71	5.44
RLG_denovoHm-B-G8684-Map5_reversed	Gypsy	2308	45014	0.00868131	79	7	69	7	92.81	7.92
noCat_denovoHm-B-R2185-Map14	no category	2372	44975	0.00867379	130	2	119	2	88.36	5.64
RLC_denovoHm-B-R8448-Map10	COPIA	4696	44974	0.0086736	30	3	28	4	84.38	10.93
RLC-oryco_denovoHm-B-G9344-Map17	COPIA	4921	44928	0.00866473	36	2	29	3	83.4	11.4
DTX_denovoHm-B-R12406-Map6	TIR	1322	44856	0.00865084	280	2	257	4	77.25	6.93
PHG_denovoHm-B-R33874-Map7	Potential Host Gene	2363	44833	0.00864641	74	6	59	7	80.53	8.22
RLC_denovoHm-B-R14203-Map14_reversed	COPIA	4581	44810	0.00864197	64	2	53	2	86.64	8.91
DTX_denovoHm-B-R145-Map7	TIR	3675	44779	0.00863599	145	2	97	3	85.1	6.5
DTX_denovoHm-B-R4466-Map6	TIR	5273	44712	0.00862307	201	4	184	4	83.78	6.36
RIX_denovoHm-B-R632-Map7_reversed	LINE	2278	44684	0.00861767	120	2	109	2	82.17	9.68
noCat_denovoHm-B-R316-Map13	no category	5711	44576	0.00859684	79	3	76	3	87.34	7.31
RLC_denovoHm-B-R3458-Map9	COPIA	4691	44539	0.00858971	40	4	35	6	85.33	11.57
noCat_denovoHm-B-P52.2240-Map20	no category	951	44521	0.00858624	126	15	110	15	88.9	7.82
Potential-RIX_denovoHm-B-G17246-Map5	potential LINE	931	44517	0.00858546	178	8	166	9	75.79	6.15
DTX_denovoHm-B-R26420-Map6	TIR	5669	44510	0.00858411	109	3	95	3	84.17	8.71
PHG_denovoHm-B-R1902-Map5	Potential Host Gene	1409	44510	0.00858411	269	2	219	2	82.11	6.85
DTX_denovoHm-B-R5996-Map7	TIR	3865	44492	0.00858064	73	1	63	1	80.4	8.54
RLG_denovoHm-B-G8672-Map12_reversed	Gypsy	4364	44465	0.00857544	76	1	68	1	83.64	9.17
noCat_denovoHm-B-P194.2158-Map20	no category	507	44462	0.00857486	166	25	149	25	83.15	8.65
DXX_denovoHm-B-P553.1952-Map20_reversed	Class II	869	44455	0.00857351	141	9	124	10	88.1	8.21
DTX_denovoHm-B-G6830-Map5	TIR	1847	44429	0.00856849	262	6	217	7	80.71	6.72
DTX_denovoHm-B-G3096-Map20	TIR	1229	44427	0.00856811	177	5	158	6	84.88	7.35
DTX_denovoHm-B-R9640-Map14_reversed	TIR	3538	44397	0.00856232	142	5	97	5	84.2	8.31
noCat_denovoHm-B-R20446-Map11	no category	1969	44353	0.00855384	180	2	150	3	82.83	7.21
RIX_denovoHm-B-R16095-Map7_reversed	LINE	4199	44333	0.00854998	39	5	37	6	78.96	10.1
Potential-RIX_denovoHm-B-P2563.505-Map5	potential LINE	1149	44314	0.00854631	116	12	107	12	79.56	7.58
RIX—PHG-chim_denovoHm-B-R27163-Map6	chimeric	4954	44310	0.00854554	160	2	143	2	79.81	6.96
DTX_denovoHm-B-R13008-Map12	TIR	1412	44297	0.00854304	162	15	140	15	82.83	8.22
RLG_denovoHm-B-R15288-Map11_reversed	Gypsy	1977	44255	0.00853494	105	7	95	7	78.12	10.1
RLG_denovoHm-B-R7912-Map10	Gypsy	2822	44216	0.00852741	87	3	69	3	85.2	7.22
PHG_denovoHm-B-R37936-Map7	Potential Host Gene	2305	44161	0.00851681	118	2	105	2	79.76	7.96
DTX_denovoHm-B-R13024-Map6	TIR	4157	44140	0.00851276	168	3	146	3	81.88	7.79
DXX-MITE_denovoHm-B-G10423-Map20	MITE	493	44138	0.00851237	187	2	149	3	82.62	8.38
DTX_denovoHm-B-G4142-Map13	TIR	1067	44125	0.00850986	194	7	164	7	81.84	6.99
RLG_denovoHm-B-G8413-Map6	Gypsy	2515	44067	0.00849868	39	12	34	13	88.77	8.43
RLG_denovoHm-B-G8162-Map20	Gypsy	2857	44066	0.00849848	50	7	43	8	89.39	7.46
noCat_denovoHm-B-R309-Map20	no category	2929	44057	0.00849675	72	1	61	1	87.05	9.15
RIX_denovoHm-B-R21907-Map5_reversed	LINE	4209	44036	0.0084927	44	2	35	4	76.04	9.3
RLG_denovoHm-B-G9480-Map5_reversed	Gypsy	2792	44036	0.0084927	127	5	111	6	83.12	7.85
RLG_denovoHm-B-G8618-Map11	Gypsy	2777	43974	0.00848074	69	5	52	9	82.35	8.23
PHG_denovoHm-B-R11860-Map5	Potential Host Gene	2754	43972	0.00848036	146	2	120	3	81.82	7.78
PHG_denovoHm-B-R27598-Map6	Potential Host Gene	6533	43964	0.00847881	77	2	71	2	86.21	8.6
RLG_denovoHm-B-R4332-Map6	Gypsy	2793	43959	0.00847785	51	5	41	10	84.58	9.23
PHG_denovoHm-B-R5269-Map5	Potential Host Gene	4559	43909	0.00846821	97	2	74	2	87.54	7.2
PHG_denovoHm-B-R8454-Map6	Potential Host Gene	4367	43898	0.00846608	93	2	73	3	83.99	10.65
PHG_denovoHm-B-R6996-Map7	Potential Host Gene	2130	43825	0.00845201	311	3	287	3	79.28	8.4
RLC_denovoHm-B-G9718-Map5_reversed	COPIA	4392	43819	0.00845085	57	6	44	6	88.99	8.18
DTX_denovoHm-B-G3448-Map5	TIR	1165	43772	0.00844178	244	5	210	5	81.39	7.47
Potential-RSX_denovoHm-B-G11030-Map5	potential SINE	460	43766	0.00844063	189	20	188	20	79	7.55
DHX_denovoHm-B-R11644-Map10	Helitron	4121	43735	0.00843465	115	2	83	2	75.71	8.73
PHG_denovoHm-B-R16553-Map8	Potential Host Gene	4712	43729	0.00843349	75	3	58	3	87.94	6.77
RIX_denovoHm-B-P1145.1584-Map6_reversed	LINE	1688	43707	0.00842925	91	11	86	13	78.86	9.29
DHX_denovoHm-B-R15290-Map5	Helitron	1932	43705	0.00842886	153	4	138	4	81.07	8.61
RLG_denovoHm-B-R4091-Map6	Gypsy	2614	43681	0.00842423	76	5	58	8	79.95	6.5
DTX_denovoHm-B-R3743-Map8	TIR	4167	43664	0.00842096	117	4	104	4	83.31	6.84
RIX_denovoHm-B-R509-Map8	LINE	5539	43653	0.00841883	69	1	60	2	78.31	10.36
DXX-MITE_denovoHm-B-R16655-Map5	MITE	778	43610	0.00841054	169	2	144	4	86.45	5.26
RLC_denovoHm-B-R1910-Map15_reversed	COPIA	5906	43527	0.00839453	52	2	35	4	86.96	7.71
PHG_denovoHm-B-R22402-Map6	Potential Host Gene	1537	43495	0.00838836	111	3	106	3	75.59	6.83
noCat_denovoHm-B-R7707-Map13	no category	3104	43485	0.00838643	200	2	175	4	84.2	7.56
DTX_denovoHm-B-G9591-Map6_reversed	TIR	4271	43468	0.00838316	45	4	34	4	84.91	9.3
Potential-RIX_denovoHm-B-G3509-Map7	potential LINE	1070	43432	0.00837621	172	7	138	7	74.02	7.29
DTX_denovoHm-B-R5762-Map10	TIR	1557	43415	0.00837293	195	4	166	4	88.84	5.35
RIX_denovoHm-B-R25086-Map8_reversed	LINE	4683	43410	0.00837197	122	2	110	2	80.2	9.08
DXX-MITE_denovoHm-B-P1628.1245-Map9	MITE	539	43407	0.00837139	165	13	146	15	89.03	7.88
DTX_denovoHm-B-R29756-Map5	TIR	4587	43394	0.00836888	28	2	21	3	81.4	9.59
DTX_denovoHm-B-R11226-Map12_reversed	TIR	4268	43386	0.00836734	90	2	71	2	78.68	8.82
DTX_denovoHm-B-R5356-Map16_reversed	TIR	3606	43372	0.00836464	79	2	70	3	86.24	8.53
PHG_denovoHm-B-R15522-Map5_reversed	Potential Host Gene	5106	43355	0.00836136	89	3	67	3	78.36	8.63
PHG_denovoHm-B-R550-Map5	Potential Host Gene	4105	43282	0.00834728	118	3	108	3	86.99	7.5
noCat_denovoHm-B-G16027-Map18	no category	977	43267	0.00834439	108	13	96	17	90.44	7.51
RIX_denovoHm-B-G16038-Map5	LINE	681	43252	0.0083415	190	2	183	2	72.78	4.82
DTX_denovoHm-B-P191.2160-Map7	TIR	982	43228	0.00833687	129	18	109	18	79.48	8.51
DTX_denovoHm-B-R10093-Map8	TIR	3601	43212	0.00833378	140	4	123	4	81.18	6.98
DTX_denovoHm-B-R14372-Map11	TIR	4427	43211	0.00833359	73	2	48	2	92.42	6.34
RLG_denovoHm-B-R4779-Map11	Gypsy	2754	43163	0.00832433	96	8	82	8	84.43	7.29
DXX-MITE_denovoHm-B-P1725.190-Map6	MITE	1024	43138	0.00831951	195	8	156	11	78.68	8.25
RLC_denovoHm-B-R22528-Map16	COPIA	6586	43048	0.00830216	48	2	35	2	86.84	9.03
noCat_denovoHm-B-R7885-Map12	no category	5242	42960	0.00828518	90	1	80	1	91.08	6.81
Potential-RIX_denovoHm-B-P864.1774-Map6	potential LINE	929	42959	0.00828499	124	12	122	12	82.54	8.49
noCat_denovoHm-B-R1292-Map9	no category	757	42949	0.00828306	251	7	230	7	84.14	6.17
DTX_denovoHm-B-R14125-Map11	TIR	4464	42905	0.00827458	82	3	70	4	87.97	7.99
DTX_denovoHm-B-R14483-Map6	TIR	5421	42846	0.0082632	280	2	229	2	82.31	6.01
DTX_denovoHm-B-P1571.1281-Map5	TIR	1060	42843	0.00826262	111	11	89	11	83.49	9.05
DTX_denovoHm-B-R947-Map6	TIR	1723	42778	0.00825008	190	4	154	5	82.46	7.18
RLG_denovoHm-B-R4717-Map6	Gypsy	2655	42753	0.00824526	40	8	29	12	85.09	9.37
RLC_denovoHm-B-G748-Map6	COPIA	2477	42749	0.00824449	135	1	128	1	86.26	6.63
RLG_denovoHm-B-R3430-Map15	Gypsy	2732	42748	0.0082443	56	6	41	11	86.95	9.43
DTX_denovoHm-B-R6381-Map5_reversed	TIR	3795	42644	0.00822424	85	2	68	2	75.2	7.23
RLG_denovoHm-B-G6906-Map20	Gypsy	1630	42622	0.00822	46	15	43	15	93.14	3.42
PHG_denovoHm-B-R15631-Map11	Potential Host Gene	3445	42566	0.0082092	71	4	64	4	81.5	6.91
RLC_denovoHm-B-R12826-Map5_reversed	COPIA	4872	42549	0.00820592	35	3	31	4	86.38	8.6
PHG_denovoHm-B-R11350-Map15	Potential Host Gene	4373	42383	0.0081739	92	2	78	2	88.52	7.64
RLC_denovoHm-B-G9151-Map7_reversed	COPIA	4499	42346	0.00816677	85	1	74	4	85.52	9.64
DTX_denovoHm-B-R13206-Map6	TIR	1345	42332	0.00816407	156	4	146	5	79.48	8.14
noCat_denovoHm-B-G7692-Map19	no category	2701	42300	0.0081579	176	1	153	2	86.25	6.54
RLC_denovoHm-B-R18295-Map12_reversed	COPIA	4667	42274	0.00815288	26	4	23	4	90.64	7.03
RLG_denovoHm-B-P831.0-Map5	Gypsy	2585	42266	0.00815134	50	9	48	9	88.22	7.82
RLC_denovoHm-B-R1123-Map6_reversed	COPIA	2965	42246	0.00814748	102	3	91	3	80.35	8.59
RLC_denovoHm-B-R1935-Map11_reversed	COPIA	2875	42168	0.00813244	132	4	110	4	83.11	8.03
RXX-LARD_denovoHm-B-R18527-Map6	LARD	2100	42067	0.00811296	113	2	84	2	87.79	5.83
DTX_denovoHm-B-R544-Map8	TIR	783	42060	0.00811161	188	5	146	5	82.41	6.76
Potential-RIX_denovoHm-B-P1022.1672-Map9	potential LINE	932	42048	0.0081093	132	9	126	9	74.38	9.15
RIX_denovoHm-B-R16383-Map6_reversed	LINE	1881	41960	0.00809233	84	1	75	1	77.37	9.4
DXX-MITE_denovoHm-B-R940-Map20	MITE	687	41925	0.00808558	141	4	120	5	88.94	5.98
PHG_denovoHm-B-R12452-Map9	Potential Host Gene	5291	41912	0.00808307	46	2	39	3	85.91	9.82
DTX_denovoHm-B-R13356-Map11	TIR	2275	41908	0.0080823	115	8	97	11	84.35	8.26
noCat_denovoHm-B-G12853-Map20	no category	692	41890	0.00807883	142	13	138	13	82.83	7.77
DTX_denovoHm-B-R24561-Map9	TIR	1190	41834	0.00806803	167	9	132	11	83.98	7.09
[truncated: 1,935 more rows]
