# Supplementary material for: A high-quality genome sequence of Rosa chinensis to elucidate ornamental traits
Source: Nat Plants. 2018 Jun 11;4(7):473–84. doi: 10.1038/s41477-018-0166-1 (PMC6786968; doi:10.1038/s41477-018-0166-1)
Supplement: Supplementary file 8 — SNP analysis in resequenced species within the genus Rosa. For each species, the detected SNP are classified according to their effect (HIGH (non synonymous change, splice sites), LOW (synonymous), MODERATE and MODIFIER (intron, intergenic)) or to their position in the genome (coding gene, intergenic) [file 41477_2018_166_MOESM8_ESM.xlsx]

## Sheet: Sup Table 4
Supplementary Table 6: SNP analysis in resequenced species within the genus Rosa. For each species, the detected SNP are classified according to their effect (HIGH (non synonymous change, splice sites), LOW (synonymous), MODERATE and MODIFIER (intron, intergenic)) or to their position in the genome (coding gene, intergenic).
	R. xantina spontanea		R. chinensis var. spontanea		R. persica		R. moschata		R. rugosa		R. laevigata		R. minutifiola		R. gallica
SNP effect	No. of SNP	%	No. of SNP	%	No. of SNP	%	No. of SNP	%	No. of SNP	%	No. of SNP	%	No. of SNP	%	No. of SNP	%
HIGH	10496	0.00083	8593	0.00079	11218	0.00091	10371	0.00081	1339	0.00077	13149	0.097%	9273	0.00082	17912	0.00077
MODERATE	442961	0.03513	218166	0.02004	430949	0.0348	380195	0.02987	429507	0.0248	432849	3.196%	340992	0.03006	555117	0.02373
LOW	489684	0.03883	201015	0.01846	49879	0.04028	391311	0.03074	438035	0.0253	411846	3.041%	346189	0.03052	547671	0.02342
MODIFIER	11667682	0.92521	10460106	0.96071	11441813	0.92401	11946665	0.93857	16435614	0.94913	12683703	93.665%	10646461	0.9386	22267571	0.95208
SNP location
DOWNSTREAM	3593426	0.28495	2606892	0.23943	3514046	0.28379	3462796	0.27205	4489797	0.25928	3675710	27.144%	3069049	0.27057	5946751	0.25426
EXON	884652	0.07015	406199	0.03731	877268	0.07085	734493	0.0577	828234	0.04783	803529	5.934%	655122	0.05776	1056429	0.04517
INTERGENIC	3180571	0.25221	4397462	0.40389	3084103	0.24906	3804211	0.29887	5900699	0.34075	4038273	29.821%	3434350	0.30277	8322484	0.35584
INTRON	1304082	0.10341	624455	0.05735	1343750	0.10852	1105020	0.08681	1291011	0.07455	1222899	9.031%	974332	0.0859	1616354	0.06911
SPLICE_SITE_ACCEPTOR	1448	0.00011	1302	0.00012	1547	0.00012	1479	0.00012	2017	0.00012	1900	0.014%	1322	0.00012	2539	0.00011
SPLICE_SITE_DONOR	1443	0.00011	1048	0.0001	1503	0.00012	1328	0.0001	1712	0.0001	1747	0.013%	1216	0.00011	2275	0.0001
SPLICE_SITE_REGION	55288	0.00438	24886	0.00229	58279	0.00471	45597	0.00358	53075	0.00306	52203	0.386%	40373	0.00356	65793	0.00281
TRANSCRIPT	3787	0.0003	4669	0.00043	3722	0.0003	3755	0.0003	5665	0.00033	3929	0.029%	3609	0.00032	8116	0.00035
UPSTREAM	3310978	0.26255	2683056	0.24643	3214456	0.25959	3326551	0.26135	4453181	0.25716	3471556	25.636%	2950369	0.26011	6004302	0.25672
UTR_3_PRIME	158533	0.01257	75695	0.00695	164263	0.01327	137825	0.01083	16278	0.0094	154132	1.138%	121243	0.01069	201825	0.00863
UTR_5_PRIME	116615	0.00925	62216	0.00571	119833	0.00968	105487	0.00829	128375	0.00741	115669	0.854%	9193	0.0081	161403	0.0069
HomoSNP	3857209	0.683588	2673466	0.480464	4434709	0.791617	2915516	0.497355	2704922	0.327042	4179873	0.66061	3373322	0.640069	2929116	0.259654
HeteroSNP	1785386	0.316412	2890879	0.519536	1167377	0.208383	2946527	0.502645	5565952	0.672958	2147419	0.33939	1896927	0.359931	8351715	0.740346
