# Supplementary material for: A high-quality genome sequence of Rosa chinensis to elucidate ornamental traits
Source: Nat Plants. 2018 Jun 11;4(7):473–84. doi: 10.1038/s41477-018-0166-1 (PMC6786968; doi:10.1038/s41477-018-0166-1)
Supplement: Supplementary file 9 — Analysis of the elements inserted in A) RoKSN and in B) the APETALA2/TOE homologue, RC3G0243000. A) The copia element corresponding to the TE consensus RLC_denovoHm-B-G10244-Map11. This TE is inserted in four coding sequences, for which the gene function is described. For the full-length element, 3' and 5' Long Terminal Repeat (LTR) elements were aligned. The high similarity (around 100%) suggests a recent insertion. B) The inserted element in the APETALA2/TOE homologue corresponds a repeat element (consensus noCAT_denovoHM-B-R7962). The element is mainly inserted in non-coding regions (bar four insertions into introns of coding genes) [file 41477_2018_166_MOESM9_ESM.xlsx]

## Sheet: Copia
Supplementary Table 7: Analysis of the elements inserted in A) RoKSN and in B) the APETALA2/TOE homologue, RC3G0243000. A) The copia element corresponding to the TE consensus RLC_denovoHm-B-G10244-Map11. This TE is inserted in four coding sequences, for which the gene function is described .For the full-length element, 3' and 5' Long Terminal Repeat (LTR) elements were aligned. The high similarit…
A) Consensus element (RLC_denovoHm-B-G10244-Map11) inserted in RoKSN.
Chr	Gene / Non Coding (nc)	Gene Fonction	StartPosition	End Position	Full-lenght element	Size	LTR size (in bp)	% similarity
Chr00	nc		16229122	16229149	no	27
Chr00	nc		23233697	23233717	no	20
Chr00	nc		31109060	31118050	yes	8990	852	99.88
Chr01	nc		18118471	18118526	no	55
Chr01	nc		49725912	49726087	no	175
Chr02	nc		28193474	28193891	no	417
Chr02	NC		35425071	35425348	no	277
Chr02	NC		61455451	61455513	no	62
Chr03	RC3G0015500	GTP cyclohydrolase II (element of the TE)	3661287	3662159	no	872
Chr04	RC4G0023100	S-adenosyl-L-methionine-dependent methyltransferases superfamily protein (3'UTR, just start at the end of the last intron), the coded protein is full lenght when compared to Ath	2239572	2246534	no	6962	857	100
Chr04	nc		5513580	5522520	yes	8940	856	100
Chr04	nc		20592537	20595308	no	2771
Chr04	nc		20596834	20596952	no	118
Chr04	nc		20606529	20612608	no	6079
Chr04	nc		20616224	20616415	no	191
Chr04	nc		20622121	20623206	no	1085
Chr04	nc		51727563	51736504	yes	8941	847	99.64
Chr05	nc		7962910	7962969	no	59
Chr05	nc		32633862	32642807	yes	8945	857	100
Chr05	nc		75268568	75277519	yes	8951	857	100
Chr06	RC6G0023800	heat shock protein 70 (3'UTR, just start at the end of the last intron), partial protein (only the N terminal part).	2356968	2365910	yes	8942	858	99.88
Chr06	nc		4260604	4261518	no	914
Chr06	RC6G0108100, RC6G0108200	UDP-glucosyltransferase (disruption of the gene, two genes are annotated, maybe only one)	11647697	11656650	yes	8953	861	99.88
Chr06	nc		16067745	16076687	yes	8942	837	99.88
Chr06	nc		39675622	39684562	yes	8940	816	100
Chr06	nc		41436648	41445358	no	8710
Chr06	nc		46617249	46624530	no	7281
Chr06	nc		46624510	46625793	no	1283
Chr07	nc		23209544	23218484	yes	8940	856	100
Chr07	nc		28115105	28118883	no	3778
Chr07	nc		39195060	39195779	no	719
Chr07	nc		39195888	39198428	no	2540
Chr07	nc		39198473	39199284	no	811
Chr07	nc		51251739	51260692	yes	8953	857	100
B) Consensus element (noCAT_denovoHM-B-R7962) inserted in the intron of AP2/TOE homologue
Chr	Gene / Non Coding (nc)	Gene Fonction	StartPosition	End Position	Size
Chr00	nc		5388759	5389032	273
Chr00	nc		5963700	5964238	538
Chr00	RC0G0191400 (intron)	Terpenoid cyclases family protein	25059479	25059499	20
Chr00	nc		33661778	33663073	1295
Chr01	nc		4610955	4611202	247
Chr01	nc		4624803	4626063	1260
Chr01	nc		4626182	4626363	181
Chr01	nc		5535028	5535384	356
Chr01	nc		27763066	27763104	38
Chr01	nc		29018056	29019498	1442
Chr01	nc		38070585	38071829	1244
Chr01	nc		38071928	38072078	150
Chr01	nc		45401234	45402621	1387
Chr01	nc		49797114	49797944	830
Chr01	nc		58791615	58793005	1390
Chr02	nc		7200588	7202030	1442
Chr02	nc		16431702	16431755	53
Chr02	nc		42144923	42144998	75
Chr02	RC2G0518500 (intron)	UDP-Glycosyltransferase superfamily protein	60152946	60154164	1218
Chr02	RC2G0518500 (intron)	UDP-Glycosyltransferase superfamily protein	60157574	60157770	196
Chr03	nc		9115429	9115847	418
Chr03	nc		9116783	9116827	44
Chr03	nc		13720046	13721446	1400
Chr03	nc		21767567	21768958	1391
Chr03	nc		27581404	27581806	402
Chr03	nc		27591792	27591883	91
Chr03	nc		33842847	33843382	535
Chr04	nc		1067394	1067582	188
Chr04	nc		7144340	7144560	220
Chr04	nc		12707939	12709122	1183
Chr04	nc		12709243	12709426	183
Chr04	nc		42868353	42869663	1310
Chr04	nc		50689286	50689569	283
Chr04	nc		50701221	50702320	1099
Chr04	nc		55621163	55621358	195
Chr04	nc		55626412	55630250	3838
Chr04	RC4G0486200 (intron)	ribose-5-phosphate isomerase 2	57926500	57927899	1399
Chr05	nc		7455205	7460157	4952
Chr05	nc		40665278	40665791	513
Chr05	nc		52581394	52581576	182
Chr05	nc		54781160	54782496	1336
Chr05	nc		57206808	57208202	1394
Chr05	nc		81061630	81062140	510
Chr05	nc		83771993	83772405	412
Chr05	nc		83939882	83944105	4223
Chr06	nc		7799842	7801267	1425
Chr06	nc		10755444	10756798	1354
Chr06	nc		21215532	21215986	454
Chr06	nc		46232672	46235248	2576
Chr06	nc		47217184	47217326	142
Chr06	nc		57494316	57494451	135
Chr06	nc		57494575	57495789	1214
Chr06	nc		66425138	66425330	192
Chr06	nc		66429805	66431009	1204
Chr07	RC7G0225300 (intron)	NB-ARC domain-containing disease resistance protein	18964727	18968309	3582
Chr07	RC7G0225300 (intron)	NB-ARC domain-containing disease resistance protein	18968389	18968618	229
Chr07	nc		34841958	34842036	78
Chr07	nc		45154775	45156166	1391
Chr07	nc		46172028	46176152	4124
Chr07	nc		54172108	54173234	1126
Chr07	nc		54243296	54244299	1003
Chr07	nc		54244420	54244590	170

## Sheet: NoCat
Chr	Gene / Non Coding	Gene Fonction	StartPosition	End Position	Size
Chr00	nc		5388759	5389032	273	0.0	-	.	ID=ms451978_Chr00_noCat_denovoHm-B-R7962-Map20;Target=noCat_denovoHm-B-R7962-Map20 384 659;TargetLength=1425;TargetDescription=CI:NA struct:(SSRCoverage:0.22);Identity=94.4
Chr00	nc		5963700	5964238	538	0.0	-	.	ID=ms451356_Chr00_noCat_denovoHm-B-R7962-Map20;Target=noCat_denovoHm-B-R7962-Map20 1 551;TargetLength=1425;TargetDescription=CI:NA struct:(SSRCoverage:0.22);Identity=96.6
Chr00	RC0G0191400 (intron)	Terpenoid cyclases family protein	25059479	25059499	20	0.0	+	.	ID=ms429774_Chr00_RLG_denovoHm-B-R10791-Map9;Target=RLG_denovoHm-B-R10791-Map9 6277 6297;OtherTargets=noCat_denovoHm-B-R7962-Map20 1424 1403
Chr00	nc		33661778	33663073	1295	0.0	-	.	ID=ms90390_Chr00_noCat_denovoHm-B-R7962-Map20;Target=noCat_denovoHm-B-R7962-Map20 1 1353;TargetLength=1425;TargetDescription=CI:NA struct:(SSRCoverage:0.22);Identity=92.8
Chr01	nc		4610955	4611202	247	0.0	+	.	ID=ms535905_Chr01_noCat_denovoHm-B-R7962-Map20;Target=noCat_denovoHm-B-R7962-Map20 1 246;TargetLength=1425;TargetDescription=CI:NA struct:(SSRCoverage:0.22);Identity=79.2
Chr01	nc		4624803	4626063	1260	0.0	+	.	ID=ms535906_Chr01_noCat_denovoHm-B-R7962-Map20;Target=noCat_denovoHm-B-R7962-Map20 1 1240;TargetLength=1425;TargetDescription=CI:NA struct:(SSRCoverage:0.22)
Chr01	nc		4626182	4626363	181	0.0	+	.	ID=ms535907_Chr01_noCat_denovoHm-B-R7962-Map20;Target=noCat_denovoHm-B-R7962-Map20 1237 1423;TargetLength=1425;TargetDescription=CI:NA struct:(SSRCoverage:0.22);Identity=85.7
Chr01	nc		5535028	5535384	356	0.0	-	.	ID=ms534814_Chr01_noCat_denovoHm-B-R7962-Map20;Target=noCat_denovoHm-B-R7962-Map20 1060 1425;TargetLength=1425;TargetDescription=CI:NA struct:(SSRCoverage:0.22);Identity=93.3
Chr01	nc		27763066	27763104	38	0.0	-	.	ID=ms504833_Chr01_noCat_denovoHm-B-R7962-Map20;Target=noCat_denovoHm-B-R7962-Map20 1267 1305;TargetLength=1425;TargetDescription=CI:NA struct:(SSRCoverage:0.22);Identity=87.2
Chr01	nc		29018056	29019498	1442	0.0	-	.	ID=ms503193_Chr01_noCat_denovoHm-B-R7962-Map20;Target=noCat_denovoHm-B-R7962-Map20 3 1424;TargetLength=1425;TargetDescription=CI:NA struct:(SSRCoverage:0.22);Identity=72.4
Chr01	nc		38070585	38071829	1244	0.0	+	.	ID=ms490117_Chr01_noCat_denovoHm-B-R7962-Map20;Target=noCat_denovoHm-B-R7962-Map20 1 1256;TargetLength=1425;TargetDescription=CI:NA struct:(SSRCoverage:0.22);Identity=84.3
Chr01	nc		38071928	38072078	150	0.0	+	.	ID=ms490118_Chr01_noCat_denovoHm-B-R7962-Map20;Target=noCat_denovoHm-B-R7962-Map20 1237 1425;TargetLength=1425;TargetDescription=CI:NA struct:(SSRCoverage:0.22);Identity=89.4
Chr01	nc		45401234	45402621	1387	0.0	+	.	ID=ms481400_Chr01_noCat_denovoHm-B-R7962-Map20;Target=noCat_denovoHm-B-R7962-Map20 4 1425;TargetLength=1425;TargetDescription=CI:NA struct:(SSRCoverage:0.22);Identity=92.8
Chr01	nc		49797114	49797944	830	0.0	+	.	ID=ms475622_Chr01_noCat_denovoHm-B-R7962-Map20;Target=noCat_denovoHm-B-R7962-Map20 1 846;TargetLength=1425;TargetDescription=CI:NA struct:(SSRCoverage:0.22);Identity=87.2
Chr01	nc		58791615	58793005	1390	0.0	+	.	ID=ms465538_Chr01_noCat_denovoHm-B-R7962-Map20;Target=noCat_denovoHm-B-R7962-Map20 1 1424;TargetLength=1425;TargetDescription=CI:NA struct:(SSRCoverage:0.22);Identity=95.8
Chr02	nc		7200588	7202030	1442	0.0	+	.	ID=ms360164_Chr02_noCat_denovoHm-B-R7962-Map20;Target=noCat_denovoHm-B-R7962-Map20 1 1425;TargetLength=1425;TargetDescription=CI:NA struct:(SSRCoverage:0.22);Identity=93.8
Chr02	nc		16431702	16431755	53	0.0	-	.	ID=ms348891_Chr02_noCat_denovoHm-B-R7962-Map20;Target=noCat_denovoHm-B-R7962-Map20 1370 1414;TargetLength=1425;TargetDescription=CI:NA struct:(SSRCoverage:0.22);Identity=80.6
Chr02	nc		42144923	42144998	75	0.0	-	.	ID=ms315380_Chr02_noCat_denovoHm-B-R7962-Map20;Target=noCat_denovoHm-B-R7962-Map20 1033 1113;TargetLength=1425;TargetDescription=CI:NA struct:(SSRCoverage:0.22);Identity=75.2
Chr02	RC2G0518500 (intron)	UDP-Glycosyltransferase superfamily protein	60152946	60154164	1218	0.0	-	.	ID=ms290903_Chr02_noCat_denovoHm-B-R7962-Map20;Target=noCat_denovoHm-B-R7962-Map20 177 1425;TargetLength=1425;TargetDescription=CI:NA struct:(SSRCoverage:0.22);Identity=96.8
Chr02	RC2G0518500 (intron)	UDP-Glycosyltransferase superfamily protein	60157574	60157770	196	0.0	-	.	ID=ms290904_Chr02_noCat_denovoHm-B-R7962-Map20;Target=noCat_denovoHm-B-R7962-Map20 1 197;TargetLength=1425;TargetDescription=CI:NA struct:(SSRCoverage:0.22);Identity=95.9
Chr03	nc		9115429	9115847	418	0.0	-	.	ID=ms413111_Chr03_noCat_denovoHm-B-R7962-Map20;Target=noCat_denovoHm-B-R7962-Map20 999 1424;TargetLength=1425;TargetDescription=CI:NA struct:(SSRCoverage:0.22);Identity=96.1
Chr03	nc		9116783	9116827	44	0.0	-	.	ID=ms413112_Chr03_noCat_denovoHm-B-R7962-Map20;Target=noCat_denovoHm-B-R7962-Map20 1 46;TargetLength=1425;TargetDescription=CI:NA struct:(SSRCoverage:0.22);Identity=96.1
Chr03	nc		13720046	13721446	1400	0.0	+	.	ID=ms406757_Chr03_noCat_denovoHm-B-R7962-Map20;Target=noCat_denovoHm-B-R7962-Map20 1 1424;TargetLength=1425;TargetDescription=CI:NA struct:(SSRCoverage:0.22);Identity=94.6
Chr03	nc		21767567	21768958	1391	0.0	+	.	ID=ms396706_Chr03_noCat_denovoHm-B-R7962-Map20;Target=noCat_denovoHm-B-R7962-Map20 5 1424;TargetLength=1425;TargetDescription=CI:NA struct:(SSRCoverage:0.22);Identity=95.7
Chr03	nc		27581404	27581806	402	0.0	-	.	ID=ms388825_Chr03_noCat_denovoHm-B-R7962-Map20;Target=noCat_denovoHm-B-R7962-Map20 1010 1423;TargetLength=1425;TargetDescription=CI:NA struct:(SSRCoverage:0.22);Identity=97.7
Chr03	nc		27591792	27591883	91	0.0	-	.	ID=ms388826_Chr03_noCat_denovoHm-B-R7962-Map20;Target=noCat_denovoHm-B-R7962-Map20 452 543;TargetLength=1425;TargetDescription=CI:NA struct:(SSRCoverage:0.22);Identity=98.9
Chr03	nc		33842847	33843382	535	0.0	-	.	ID=ms381788_Chr03_noCat_denovoHm-B-R7962-Map20;Target=noCat_denovoHm-B-R7962-Map20 3 550;TargetLength=1425;TargetDescription=CI:NA struct:(SSRCoverage:0.22);Identity=95.6
Chr04	nc		1067394	1067582	188	0.0	+	.	ID=ms157969_Chr04_noCat_denovoHm-B-R7962-Map20;Target=noCat_denovoHm-B-R7962-Map20 819 1009;TargetLength=1425;TargetDescription=CI:NA struct:(SSRCoverage:0.22);Identity=75.9
Chr04	nc		7144340	7144560	220	0.0	+	.	ID=ms148605_Chr04_noCat_denovoHm-B-R7962-Map20;Target=noCat_denovoHm-B-R7962-Map20 1205 1355;TargetLength=1425;TargetDescription=CI:NA struct:(SSRCoverage:0.22)
Chr04	nc		12707939	12709122	1183	0.0	+	.	ID=ms140019_Chr04_noCat_denovoHm-B-R7962-Map20;Target=noCat_denovoHm-B-R7962-Map20 1 1240;TargetLength=1425;TargetDescription=CI:NA struct:(SSRCoverage:0.22);Identity=91.7
Chr04	nc		12709243	12709426	183	0.0	+	.	ID=ms590864_Chr04_noCat_denovoHm-B-R7962-Map20;Target=noCat_denovoHm-B-R7962-Map20 1237 1424;TargetLength=1425;TargetDescription=CI:NA struct:(SSRCoverage:0.22);Identity=90.8
Chr04	nc		42868353	42869663	1310	0.0	+	.	ID=ms94891_Chr04_noCat_denovoHm-B-R7962-Map20;Target=noCat_denovoHm-B-R7962-Map20 1 1425;TargetLength=1425;TargetDescription=CI:NA struct:(SSRCoverage:0.22)
Chr04	nc		50689286	50689569	283	0.0	-	.	ID=ms84149_Chr04_noCat_denovoHm-B-R7962-Map20;Target=noCat_denovoHm-B-R7962-Map20 1138 1425;TargetLength=1425;TargetDescription=CI:NA struct:(SSRCoverage:0.22);Identity=97.9
Chr04	nc		50701221	50702320	1099	0.0	-	.	ID=ms84150_Chr04_noCat_denovoHm-B-R7962-Map20;Target=noCat_denovoHm-B-R7962-Map20 1 1140;TargetLength=1425;TargetDescription=CI:NA struct:(SSRCoverage:0.22);Identity=96.8
Chr04	nc		55621163	55621358	195	0.0	+	.	ID=ms78269_Chr04_noCat_denovoHm-B-R7962-Map20;Target=noCat_denovoHm-B-R7962-Map20 1 197;TargetLength=1425;TargetDescription=CI:NA struct:(SSRCoverage:0.22);Identity=96.9
Chr04	nc		55626412	55630250	3838	0.0	+	.	ID=ms78270_Chr04_noCat_denovoHm-B-R7962-Map20;Target=noCat_denovoHm-B-R7962-Map20 189 1424;TargetLength=1425;TargetDescription=CI:NA struct:(SSRCoverage:0.22)
Chr04	RC4G0486200 (intron)	ribose-5-phosphate isomerase 2	57926500	57927899	1399	0.0	+	.	ID=ms74813_Chr04_noCat_denovoHm-B-R7962-Map20;Target=noCat_denovoHm-B-R7962-Map20 2 1424;TargetLength=1425;TargetDescription=CI:NA struct:(SSRCoverage:0.22);Identity=96.7
Chr05	nc		7455205	7460157	4952	0.0	+	.	ID=ms265183_Chr05_noCat_denovoHm-B-R7962-Map20;Target=noCat_denovoHm-B-R7962-Map20 1 1425;TargetLength=1425;TargetDescription=CI:NA struct:(SSRCoverage:0.22)
Chr05	nc		40665278	40665791	513	0.0	-	.	ID=ms222500_Chr05_noCat_denovoHm-B-R7962-Map20;Target=noCat_denovoHm-B-R7962-Map20 761 1415;TargetLength=1425;TargetDescription=CI:NA struct:(SSRCoverage:0.22)
Chr05	nc		52581394	52581576	182	0.0	+	.	ID=ms207427_Chr05_noCat_denovoHm-B-R7962-Map20;Target=noCat_denovoHm-B-R7962-Map20 5 187;TargetLength=1425;TargetDescription=CI:NA struct:(SSRCoverage:0.22);Identity=94.5
Chr05	nc		54781160	54782496	1336	0.0	+	.	ID=ms204801_Chr05_noCat_denovoHm-B-R7962-Map20;Target=noCat_denovoHm-B-R7962-Map20 1 1425;TargetLength=1425;TargetDescription=CI:NA struct:(SSRCoverage:0.22)
Chr05	nc		57206808	57208202	1394	0.0	-	.	ID=ms200493_Chr05_noCat_denovoHm-B-R7962-Map20;Target=noCat_denovoHm-B-R7962-Map20 1 1424;TargetLength=1425;TargetDescription=CI:NA struct:(SSRCoverage:0.22);Identity=96.9
Chr05	nc		81061630	81062140	510	0.0	+	.	ID=ms164670_Chr05_noCat_denovoHm-B-R7962-Map20;Target=noCat_denovoHm-B-R7962-Map20 123 637;TargetLength=1425;TargetDescription=CI:NA struct:(SSRCoverage:0.22);Identity=83.8
Chr05	nc		83771993	83772405	412	0.0	-	.	ID=ms161477_Chr05_noCat_denovoHm-B-R7962-Map20;Target=noCat_denovoHm-B-R7962-Map20 808 1238;TargetLength=1425;TargetDescription=CI:NA struct:(SSRCoverage:0.22);Identity=95.6
Chr05	nc		83939882	83944105	4223	0.0	-	.	ID=ms161258_Chr05_noCat_denovoHm-B-R7962-Map20;Target=noCat_denovoHm-B-R7962-Map20 253 981;TargetLength=1425;TargetDescription=CI:NA struct:(SSRCoverage:0.22)
Chr06	nc		7799842	7801267	1425	0.0	-	.	ID=ms553355_Chr06_noCat_denovoHm-B-R7962-Map20;Target=noCat_denovoHm-B-R7962-Map20 1 1424;TargetLength=1425;TargetDescription=CI:NA struct:(SSRCoverage:0.22);Identity=81.4
Chr06	nc		10755444	10756798	1354	0.0	+	.	ID=ms549006_Chr06_noCat_denovoHm-B-R7962-Map20;Target=noCat_denovoHm-B-R7962-Map20 1 1425;TargetLength=1425;TargetDescription=CI:NA struct:(SSRCoverage:0.22)
Chr06	nc		21215532	21215986	454	0.0	-	.	ID=ms480268_Chr06_noCat_denovoHm-B-R7962-Map20;Target=noCat_denovoHm-B-R7962-Map20 4 449;TargetLength=1425;TargetDescription=CI:NA struct:(SSRCoverage:0.22);Identity=80.3
Chr06	nc		46232672	46235248	2576	0.0	-	.	ID=ms167765_Chr06_noCat_denovoHm-B-R7962-Map20;Target=noCat_denovoHm-B-R7962-Map20 1 1424;TargetLength=1425;TargetDescription=CI:NA struct:(SSRCoverage:0.22)
Chr06	nc		47217184	47217326	142	0.0	+	.	ID=ms146134_Chr06_noCat_denovoHm-B-R7962-Map20;Target=noCat_denovoHm-B-R7962-Map20 701 844;TargetLength=1425;TargetDescription=CI:NA struct:(SSRCoverage:0.22);Identity=82.5
Chr06	nc		57494316	57494451	135	0.0	-	.	ID=ms13770_Chr06_noCat_denovoHm-B-R7962-Map20;Target=noCat_denovoHm-B-R7962-Map20 1240 1376;TargetLength=1425;TargetDescription=CI:NA struct:(SSRCoverage:0.22);Identity=84.6
Chr06	nc		57494575	57495789	1214	0.0	-	.	ID=ms594824_Chr06_noCat_denovoHm-B-R7962-Map20;Target=noCat_denovoHm-B-R7962-Map20 2 1240;TargetLength=1425;TargetDescription=CI:NA struct:(SSRCoverage:0.22);Identity=83.2
Chr06	nc		66425138	66425330	192	0.0	+	.	ID=ms108916_Chr06_noCat_denovoHm-B-R7962-Map20;Target=noCat_denovoHm-B-R7962-Map20 1 193;TargetLength=1425;TargetDescription=CI:NA struct:(SSRCoverage:0.22);Identity=93.8
Chr06	nc		66429805	66431009	1204	0.0	+	.	ID=ms108917_Chr06_noCat_denovoHm-B-R7962-Map20;Target=noCat_denovoHm-B-R7962-Map20 188 1425;TargetLength=1425;TargetDescription=CI:NA struct:(SSRCoverage:0.22);Identity=97.1
Chr07	RC7G0225300 (intron)	NB-ARC domain-containing disease resistance protein	18964727	18968309	3582	0.0	+	.	ID=ms50367_Chr07_noCat_denovoHm-B-R7962-Map20;Target=noCat_denovoHm-B-R7962-Map20 1 1240;TargetLength=1425;TargetDescription=CI:NA struct:(SSRCoverage:0.22)
Chr07	RC7G0225300 (intron)	NB-ARC domain-containing disease resistance protein	18968389	18968618	229	0.0	+	.	ID=ms50368_Chr07_noCat_denovoHm-B-R7962-Map20;Target=noCat_denovoHm-B-R7962-Map20 1206 1425;TargetLength=1425;TargetDescription=CI:NA struct:(SSRCoverage:0.22);Identity=82.4
Chr07	nc		34841958	34842036	78	0.0	-	.	ID=ms28301_Chr07_noCat_denovoHm-B-R7962-Map20;Target=noCat_denovoHm-B-R7962-Map20 1 99;TargetLength=1425;TargetDescription=CI:NA struct:(SSRCoverage:0.22);Identity=83.7
Chr07	nc		45154775	45156166	1391	0.0	+	.	ID=ms14141_Chr07_noCat_denovoHm-B-R7962-Map20;Target=noCat_denovoHm-B-R7962-Map20 1 1425;TargetLength=1425;TargetDescription=CI:NA struct:(SSRCoverage:0.22);Identity=96.6
Chr07	nc		46172028	46176152	4124	0.0	-	.	ID=ms11839_Chr07_noCat_denovoHm-B-R7962-Map20;Target=noCat_denovoHm-B-R7962-Map20 72 1425;TargetLength=1425;TargetDescription=CI:NA struct:(SSRCoverage:0.22)
Chr07	nc		54172108	54173234	1126	0.0	+	.	ID=ms581286_Chr07_noCat_denovoHm-B-R7962-Map20;Target=noCat_denovoHm-B-R7962-Map20 268 1424;TargetLength=1425;TargetDescription=CI:NA struct:(SSRCoverage:0.22);Identity=96.9
Chr07	nc		54243296	54244299	1003	0.0	+	.	ID=ms580904_Chr07_noCat_denovoHm-B-R7962-Map20;Target=noCat_denovoHm-B-R7962-Map20 243 1240;TargetLength=1425;TargetDescription=CI:NA struct:(SSRCoverage:0.22);Identity=82.5
Chr07	nc		54244420	54244590	170	0.0	+	.	ID=ms580905_Chr07_noCat_denovoHm-B-R7962-Map20;Target=noCat_denovoHm-B-R7962-Map20 1237 1424;TargetLength=1425;TargetDescription=CI:NA struct:(SSRCoverage:0.22);Identity=87.1
