# Supplementary material for: A high-quality genome sequence of Rosa chinensis to elucidate ornamental traits
Source: Nat Plants. 2018 Jun 11;4(7):473–84. doi: 10.1038/s41477-018-0166-1 (PMC6786968; doi:10.1038/s41477-018-0166-1)
Supplement: Supplementary file 10 — Detection of the RoKSNnull allele in R. chinensis 'Old Blush' using two different progenies. We studied the RoKSN segregation in two different progenies: (a) R. chinensis ‘Old Blush’ x R. wichurana hybrid (RoKSNWT/RoKSNcopia, OW progeny) and (b) R. chinensis ‘Old Blush’ x R. moschata (RoKSNWT/RoKSNWT, OM progeny). In both populations we observed unexpected allelic combinations, with individuals exhibiting only the RoKSNWT allele (47 individuals out of 152 in OW and 5 individuals out of 10 in OM). One hypothesis to explain these unexpected results is the existence of a null allele in R. chinensis ‘Old Blush’. In other words, our data suggests ‘Old Blush’ is not RoKSNcopia/RoKSNcopia, but RoKSNcopia/RoKSNnull [file 41477_2018_166_MOESM10_ESM.xlsx]

## Sheet: Feuil1
Supplementary Table 8: Detection of the RoKSNnull allele in R. chinensis 'Old Blush' using two different progenies. We studied the RoKSN segregation in two different progenies: (a) R. chinensis ‘Old Blush’ x R. wichurana hybrid (RoKSNWT/RoKSNcopia, OW progeny) and (b) R. chinensis ‘Old Blush’ x R. moschata (RoKSNWT/RoKSNWT, OM progeny). In both populations we observed unexpected allelic combinati…
(a) 'OW progeny: 'Old Blush' X R. x wichurana (RoKSNWT / RoKSNcopia)
Allele combinations	F1 segregation observed		Expected ratio if 'Old Blush' is RoKSNcopia / RoKSNcopia	Expected ratio if 'Old Blush' is RoKSNcopia / RoKSNnull
	Nb	%
RoKSNcopia	72	0.473684	76 (50%)	76 (50%)
RoKSNcopia / RoKSNWT	33	0.217105	76 (50%)	38 (25%)
RoKSNWT	47	0.309211	0	38 (25%)
Total	152	1	152 (100%)	152 (100%)
(b) 'OM progeny: 'Old Blush' X R. moschata (RoKSNWT/RoKSNWT)
Allele combinations	F1 segregation observed		Expected ratio if 'Old Blush' is RoKSNcopia / RoKSNcopia	Expected ratio if 'Old Blush' is RoKSNcopia / RoKSNnull
	Nb	%
RoKSNcopia / RoKSNWT	5	0.5	10 (100%)	5 (50%)
RoKSNWT	5	0.5	0	5 (50%)
Total	10	1	10 (100%)	10 (100%)
