# Supplementary material for: A high-quality genome sequence of Rosa chinensis to elucidate ornamental traits
Source: Nat Plants. 2018 Jun 11;4(7):473–84. doi: 10.1038/s41477-018-0166-1 (PMC6786968; doi:10.1038/s41477-018-0166-1)
Supplement: Supplementary file 11 — Precise location of the DOUBLE FLOWER locus using OW progenies with 151 individuals (OW151, in orange), with 260 individuals (OW260, in yellow), the HW (H190 x hybrid of R. wichurana, in purple), the 94/1 (in grey) and the YW (in blue) F1 progenies [file 41477_2018_166_MOESM11_ESM.xlsx]

## Sheet: SupplementaryTable8
Supplementary Table 9: Precise location of the DOUBLE FLOWER locus using OW progenies with 151 individuals (OW151, in orange), with 260 individuals (OW260, in yellow), the HW (H190 x R. x wichurana, in purple), the 94/1 (in grey) and the YW (in blue) F1 progenies.
Population	Marker Name	Genetic data			Genomic data
		distance from DOUBLE FLOWER	Right / Left	LG	Chr	Position
94/1	RH65_4	-3,4	Right	3	3	26793312
YW	Chr03_29091056_GA	-11.56	Right	3	4	29091056
OW151	NP_Ang_GT21	-0.7	Right	3	3	30090800
YW	Chr03_33109541_AG	-3.65	Right	3	3	33109541
OW260	NP_Ang_AT9	-0.4	Right	3	3	33241200
HW	NP_Ang_AT9	-2	Right	3	3	33241200
OW151	RhK5_14942_427_KASP	0		3	3	33244210
OW260	NP_Ang_TC16	1	Left	3	3	33534200
OW151	RhK5_4359_382_KASP	1.4	Left	3	3	33559492
HW	Indel18		Left	3	3	34373574
94/1	Rh50	7.7	Left		3	34599354
YW	Chr03_33565269_GA	3.58	Left	3	3	33565269
