# Supplementary material for: A high-quality genome sequence of Rosa chinensis to elucidate ornamental traits
Source: Nat Plants. 2018 Jun 11;4(7):473–84. doi: 10.1038/s41477-018-0166-1 (PMC6786968; doi:10.1038/s41477-018-0166-1)
Supplement: Supplementary file 12 — Expression pattern during the floral development of the 41 candidate genes located in the DOUBLE FLOWER locus interval (see Supplementary Table 9). The expression value is expressed as the count number from RNASeq data obtained from Dubois et al. (2012): IFL for Floral Bud and Floral Meristem transition; IMO for Floral Meristem and Early Floral organs (Sepal, petal, stamens and carpel) developments; BFL for closed flower and OFT for open flower. The four most interesting candidate-genes according to their expression patterns are in blue and bold (see details in the text) [file 41477_2018_166_MOESM12_ESM.xlsx]

## Sheet: SupplementaryTable9
	Supplementary Table 10: Expression pattern during the floral development of the 41 candidate genes located in the DOUBLE FLOWER locus interval (see Supplementary Table 9). The expression value is expressed as the count number from RNASeq data obtained from Dubois et al. (2012): IFL for Floral Bud and Floral Meristem transition; IMO for Floral Meristem and Early Floral organs (Sepal, petal, stamen…
	Candidate gene for DOUBLE FLOWER			Expression data (RNA-Seq from Dubois et al, (2012))				TAIR hit
	Start position on Chr03	End position on Chr03	Name	IFL	IMO	BFL	OFT
	33200786	33209563	RC3G0242600	0	0	0	0	NB-ARC domain-containing disease resistance protein
	33210547	33216995	RC3G0242700	17	11	14	11	Leucine-rich repeat protein kinase family protein
	33221137	33223727	RC3G0242800	0	0	0	0	ascorbate peroxidase 2
	33225655	33230344	RC3G0242900	8	12	7	4	RNA binding (RRM/RBD/RNP motifs) family protein
	33238135	33241179	RC3G0243000	6	6	2	0	related to AP2.7
	33244792	33247321	RC3G0243100	23	18	10	3	Ribosomal protein L4/L1 family
	33248360	33251643	RC3G0243200	70	46	39	1215	Homeodomain-like superfamily protein
	33254859	33256435	RC3G0243300	13	20	6	56	Protein of unknown function
	33270921	33274729	RC3G0243400	8	2	50	122	Zinc finger C-x8-C-x5-C-x3-H type family protein
	33276112	33281139	RC3G0243500	4	7	4	0	Tetratricopeptide repeat (TPR)-like superfamily protein
	33281600	33296322	RC3G0243600	0	0	0	0	NB-ARC domain-containing disease resistance protein
	33315529	33315766	RC3G0243700	0	0	0	0
	33322239	33322584	RC3G0243800	0	0	0	0	Photosystem I
	33326159	33328646	RC3G0243900	0	0	0	0	phloem protein 2-A1
	33329523	33330501	RC3G0244000	0	0	0	0	Eukaryotic translation initiation factor 2 subunit 1
	33335236	33337127	RC3G0244100	0	0	0	0	proton-dependent oligopeptide transport (POT) family protein
	33343935	33345421	RC3G0244200	0	0	0	0	NB-ARC domain-containing disease resistance protein
	33345472	33348282	RC3G0244300	0	0	0	0	NB-ARC domain-containing disease resistance protein
	33369987	33371191	RC3G0244400	1	9	6	8	Thioredoxin superfamily protein
	33371216	33372626	RC3G0244500	2	1	1	4
	33372811	33375130	RC3G0244600	41	29	42	36	adenosine kinase
	33377023	33382366	RC3G0244700	38	46	121	45	pseudo-response regulator 7
	33398664	33402736	RC3G0244800	33	54	35	35	WRKY family transcription factor family protein
	33411928	33415119	RC3G0244900	12	17	8	9	Protein kinase superfamily protein
	33415547	33422966	RC3G0245000	1	5	7	0	Ypt/Rab-GAP domain of gyp1p superfamily protein
	33434633	33436560	RC3G0245100	8	27	0	0	F-box family protein
	33446477	33447592	RC3G0245200	0	0	0	0	F-box and associated interaction domains-containing protein
	33449931	33451116	RC3G0245300	0	0	0	0	F-box and associated interaction domains-containing protein
	33452294	33454519	RC3G0245400	100	117	212	92	Glutathione S-transferase family protein
	33456298	33457502	RC3G0245500	0	0	0	0
	33470035	33472219	RC3G0245600	17	31	46	10	Glutathione S-transferase family protein
	33473641	33477881	RC3G0245700	0	0	0	0	Thylakoid membrane protein TERC, chloroplastic
	33479213	33481721	RC3G0245800	56	70	90	80	Protein MODIFIER OF SNC1 11
	33482640	33485442	RC3G0245900	0	0	0	0	Protein phosphatase 2C family protein
	33491040	33492355	RC3G0246000	0	0	0	0	Protein Hook homolog 3
	33508258	33509144	RC3G0246100	2	1	0	13	RING/U-box superfamily protein
	33511407	33513408	RC3G0246200	0	0	1	0	Pentatricopeptide repeat (PPR) superfamily protein
	33515479	33517374	RC3G0246300	0	0	0	0	Disease resistance-responsive (dirigent-like protein) family protein
	33528065	33529962	RC3G0246400	0	0	0	0	Nuclear factor related to kappa-B-binding protein
	33530226	33531808	RC3G0246500	0	0	0	0	Tetratricopeptide repeat (TPR)-like superfamily protein
	33531860	33532558	RC3G0246600	33	26	16	6	Ribosomal protein S24e family protein
