# Supplementary material for: A high-quality genome sequence of Rosa chinensis to elucidate ornamental traits
Source: Nat Plants. 2018 Jun 11;4(7):473–84. doi: 10.1038/s41477-018-0166-1 (PMC6786968; doi:10.1038/s41477-018-0166-1)
Supplement: Supplementary file 13 — Association of the transposable element in AP2/TOE homologue with the double flower phenotype. We have developed a microsatellite marker, present in the AP2 promoter region (2150bp downstream of the transposable element, see Supplementary Figure 7). 'Old Blush' (OB) has two alleles (180 and 166bp) as does R. wichurana, RW (186 and 169bp). By sequencing, we have shown that in OB the 166bp allele carries the transposable element, whereas the 180bp allele does not (Supplementary Figure 7). In RW, no transposable element is present. In the F1 progeny, all 154 simple-flower individuals possess the 180bp allele, whereas all 103 double-flower individuals possess the 166bp allele. As the microsatellite marker and the transposable element are in close proximity (2150bp), we can conclude that the 166bp allele / transposable element haplotype is associated with the double-flower phenotype [file 41477_2018_166_MOESM13_ESM.xlsx]

## Sheet: Feuil1
	Supplementary Table 11: Association of the transposable element in AP2/TOE homologue with the double flower phenotype. We have developed a microsatellite marker, present in the AP2 promoter region (2150bp downstream of the transposable element, see Supplementary Figure 7). 'Old Blush' (OB) has two alleles (180 and 166bp) as does R. wichurana, RW (186 and 169bp). By sequencing, we have shown that …
				Rosa chinensis 'Old Blush' (female) Double Flower
			Microstatellite allele ( bp)	180	166
		Microsatellite size (bp)	Presence of the tranposon (+/-)	-	+
	R. wichurana (male) Simple Flower	186	-	180/186 Simple	166/186 Double
		169	-	180/169 Simple	166/169 Double
			No of individuals	154	103
