# Supplementary material for: A high-quality genome sequence of Rosa chinensis to elucidate ornamental traits
Source: Nat Plants. 2018 Jun 11;4(7):473–84. doi: 10.1038/s41477-018-0166-1 (PMC6786968; doi:10.1038/s41477-018-0166-1)
Supplement: Supplementary file 14 — Rose cultivars of the association panel with data for prickle density and number of petals [file 41477_2018_166_MOESM14_ESM.xlsx]

## Sheet: Tabelle1
Supplementary Table 12: Rose cultivars of the association panel with data for prickle density and number of petals.
		Prickle density (PD)1			Number of petal number (NP)
Code	Cultivar	PD	PD (log)2	PD (0/1)3	NP	NP (log)4	NP (0/1)5
1	Parole	0	0	0	37.57	5.90308	1
2	Queen Elizabeth	2.33	0.522	1	31.51	5.47703	1
3	Schneewittchen	1.5	0.398	1	28.05	5.20541	1
4	Nemo	0.5	0.176	0	5.83	2.21552	0
5	Super Star	13.8	1.17	1	36.72	5.84659	1
6	Small Maid. Blush	20	1.322	1	128.77	9.47453	1
10	Chippendale	1.75	0.439	1	119.38	9.22187	1
11	Climbing Allgold	3	0.602	1	-	-	-
12	Blue Parfum	0.67	0.223	0	51.45	6.71288	1
13	Feuerwerk	3.33	0.636	1	16	4	1
14	Gebrüder Grimm	2.67	0.565	1	43.07	6.24716	1
15	George Vancouver	2	0.477	1	23.28	4.78629	1
16	König Stanislaus	0.44	0.158	0	30.01	5.36217	1
17	Heidi Klum	2.33	0.522	1	96.42	8.53435	1
18	Jasmina	3.5	0.653	1	65.07	7.3607	1
20	Sonnenschirm	3.33	0.636	1	38.22	5.94564	1
24	Heidetraum	2.17	0.501	1	27.48	5.15829	1
26	Nostalgie	6.75	0.889	1	38.02	5.9326	1
27	Sommerwind	8	0.954	1	19.6	4.41635	1
28	New Dawn	3.17	0.62	1	41.63	6.16042	1
32	Mevrouw N. Nypels	2.67	0.565	1	80.78	7.99184	1
35	Mitsouko	1.17	0.336	1	71.6	7.63559	1
36	Black Baccara	1.67	0.427	1	45.81	6.40639	1
37	Alinka	23.38	1.387	1	31.52	5.47778	1
38	Auslo (=Othello)	1	0.301	1	85.42	8.16046	1
39	Ausmas (=Graham Thomas)	1	0.301	1	51.53	6.71704	1
40	Shalom	2.44	0.537	1	51.06	6.69252	1
41	La Sevillana	2.72	0.571	1	19.6	4.41635	1
42	Mister Lincoln	5	0.778	1	33.5	5.62324	1
43	Rumba	0.5	0.176	0	33.76	5.64186	1
44	Arthur Bell	3.22	0.625	1	40.08	6.06449	1
46	Comtesse de Ségur	1.5	0.398	1	31.5	5.47627	1
47	Mme Boll	20.67	1.336	1	91.11	8.35809	1
49	Compassion	1.5	0.398	1	39.02	5.99728	1
50	Sutters Gold	2	0.477	1	19.92	4.4505	1
51	Scarlet Meidilland	0.56	0.193	0	18.88	4.33797	1
52	Rose de Resht	14.61	1.193	1	126.55	9.41608	1
53	Celine Delbard	3.33	0.636	1	29.62	5.3316	1
54	Louise Odier	1	0.301	1	75.68	7.79792	1
55	Ausfather (=Charles Austin)	1	0.301	1	61.18	7.18697	1
56	Perpetually Yours	2.78	0.577	1	197	10.9857	1
57	Mme Knorr	20.67	1.336	1	110.78	8.97703	1
58	Papageno	2.61	0.558	1	31.17	5.45136	1
59	France Libre	1.5	0.398	1	24.65	4.9128	1
61	Princess Alexandra	1.33	0.367	1	52.74	6.77941	1
62	Mrs John Laing	20	1.322	1	60.11	7.13773	1
66	Black Magic	2.11	0.493	1	52.65	6.77481	1
67	China Girl	3.17	0.62	1	77.72	7.87663	1
68	Perennial Blush	1.72	0.435	1	12.66	3.54516	1
69	Comtessa AL	2.33	0.522	1	95.74	8.51219	1
70	Lipstick	1.67	0.427	1	23.63	4.81913	1
71	Midsummer	16.6	1.246	1	53.89	6.8377	1
72	Arabia	3.33	0.636	1	28.22	5.21933	1
73	Hansestd. Rostock	0.25	0.097	0	26.99	5.11718	1
74	Kastelrut. Spatzen	2.67	0.565	1	76.44	7.82742	1
75	Elfe	2.67	0.565	1	79.67	7.95043	1
77	Jazz	3	0.602	1	15.57	3.9457	1
78	MainzerFastnacht	0	0	0	41.5	6.15248	1
79	Dukat	3.22	0.625	1	24	4.85346	1
80	My Girl	1.22	0.346	1	115.38	9.1097	1
81	Mariatheresia	3.17	0.62	1	128.67	9.47191	1
84	Knockout	1.28	0.358	1	12.64	3.54218	1
85	Berolina	1.5	0.398	1	38.83	5.98509	1
89	Westerland	2.87	0.588	1	23.5	4.80698	1
92	Frühlingsduft	13.33	1.156	1	23	4.75975	1
93	Sebastian Kneipp	3	0.602	1	108.5	8.90974	1
94	Lavender Lassie	1.33	0.367	1	51.6	6.72068	1
95	Dortmund	3	0.602	1	7.25	2.56364	0
96	Friesia	2	0.477	1	37.24	5.88126	1
97	Sterntaler	2.67	0.565	1	79.75	7.95343	1
99	Raubritter	18.33	1.286	1	24.47	4.89649	1
100	Herkules	2	0.477	1	69.3	7.541	1
103	Fritz Nobis	1.67	0.427	1	20.67	4.52894	1
104	Beverly	1.27	0.356	1	55.04	6.89506	1
105	Juanita	11.5	1.097	1	5.07	2.00222	0
110	Windrose	3	0.602	1	16.33	4.04093	1
111	Donauprinzessin	1.89	0.461	1	69.32	7.54183	1
112	Münsterland	1.75	0.439	1	30	5.36139	1
114	Venice	3.75	0.677	1	5.46	2.11446	0
115	Focus	9.33	1.014	1	32.34	5.53883	1
116	Simply	1.28	0.358	1	17.2	4.14596	1
118	Kronjuwel	3.5	0.653	1	19.93	4.45156	1
119	Tornella	2.33	0.522	1	33.06	5.59148	1
120	Herzogin Friederike	2.67	0.565	1	30.17	5.37462	1
122	Blue River	12.5	1.13	1	45.9	6.4115	1
131	Cute Haze	0.39	0.143	0	7.87	2.69967	0
132	Duftwolke	4.5	0.74	1	41.07	6.12608	1
133	Goethe Rose	4	0.699	1	107.17	8.86999	1
134	Albrecht Dürer Rose	1.5	0.398	1	82.32	8.04859	1
135	Stadt Rom	7	0.903	1	5.8	2.2075	0
136	Bienenweide	2.94	0.595	1	7.52	2.62391	0
137	Lolita	8.25	0.966	1	48.24	6.54173	1
138	Magenta	2.83	0.583	1	78.6	7.91011	1
139	Rose Gaujard	2.44	0.537	1	54.21	6.85375	1
140	Crimson Glory	6.5	0.875	1	31.7	5.49128	1
141	Sunset Boulevard	9.75	1.031	1	22	4.66295	1
1 Prickle density = number of prickles found on internodium between 3rd and 4th leaf.
2 PD (log) = log transformed prickle density
3 PD (0/1) = prickles absent (0) or present (1) on stem
4 NP (log) = log transformed number of petals
5 NP (0/1) = single flower (=0) or double (=1) flower
