# Supplementary material for: A high-quality genome sequence of Rosa chinensis to elucidate ornamental traits
Source: Nat Plants. 2018 Jun 11;4(7):473–84. doi: 10.1038/s41477-018-0166-1 (PMC6786968; doi:10.1038/s41477-018-0166-1)
Supplement: Supplementary file 15 — Positioning and ordering of the contigs on the 7 pseudo-molecules. 196 contigs were anchored to the female and male genetic maps (more than one marker). The procedure for the positioning and ordering is given in Materials and Methods, and an example (Linkage group 5) is presented in Supplementary Figure 11. The average genetic position is presented for the male and female maps in cM. The contigs in red are those for which a manual analysis was performed, as described in Materials and Methods [file 41477_2018_166_MOESM15_ESM.xlsx]

## Sheet: Feuil1
Supplementary Table 13: Positionning and ordering of the contigs on the 7 pseudo-molecules. 196 contigs were anchored to the female and male genetic maps (more than one marker). The procedure for the positioning and ordering is given in Materials and Methods, and an example (Linkage group 5) is presented in Supplementary Figure 11. The average genetic position is presented for the male and female…
contig	Linkage Group	Orientation	Average position
			cM(femelle)	cM(Male)
tig00001882_pilon_pilon_pilon	1	+	0	0
tig00001841_pilon_pilon_pilonpart1	1	+	8.027
tig00001839_pilon_pilon_pilon	1	-	12.027
tig00001973_pilon_pilon_pilon	1	-	2.676	7.36
tig00001971_pilon_pilon_pilon	1	-	6.694	9.369
tig00001870_pilon_pilon_pilon	1	+	7.027	9.369
tig00000067_pilon_pilon_pilon	1	+	8.027	11.397
tig00000139_pilon_pilon_pilon	1	+	8.027	13.73
tig00000097_pilon_pilon_pilonpart1	1	-	10.027	13.73
tig00001974_pilon_pilon_pilon	1	+	10.027	14.73
tig00002005_pilon_pilon_pilon	1	+	14.3605	18.739
tig00000125_pilon_pilon_pilon	1	-	14.694	19.739
tig00000015_pilon_pilon_pilon	1	-	17.694	23.424
tig00001843_pilon_pilon_pilon	1	-	20.027	24.09
tig00001841_pilon_pilon_pilonpart2	1	-	27.379	26.0905
tig00001852_pilon_pilon_pilon	1	+	32.739
tig00001854_pilon_pilon_pilon	1	+	44.858	29.424
tig00001826_pilon_pilon_pilon	1	-	64.903	36.146
tig00001927_pilon_pilon_pilon	2	+	30.776
tig00001872_pilon_pilon_pilon	2	+	33.443
tig00000449_pilon_pilon_pilon	2	-	37.443	31.58
tig00000042_pilon_pilon_pilon	2	+		41.07
tig00000548_pilon_pilon_pilon	2	+		48.571
tig00002152_pilon_pilon_pilon	2	+	5.351	5.4585
tig00002094_pilon_pilon_pilon	2	-	14.091	18.192
tig00002092_pilon_pilon_pilon	2	-	14.758	22.21
tig00001812_pilon_pilon_pilon	2	+	23.443	26.238
tig00001815_pilon_pilon_pilon	2	+	26.776	26.904
tig00001817_pilon_pilon_pilon	2	+	30.11	29.58
tig00001819_pilon_pilon_pilon	2	+	30.11	31.58
tig00001833_pilon_pilon_pilon	2	+	31.443	31.58
tig00002086_pilon_pilon_pilon	2	-	35.443	31.58
tig00000420_pilon_pilon_pilon	2	+	37.443
tig00001905_pilon_pilon_pilon	2	+		39.061
tig00001907_pilon_pilon_pilon	2	-		50.5715
tig00000356_pilon_pilon_pilon	2	+		52.238
tig00001832_pilon_pilon_pilon	2	+		59.283
tig00002011_pilon_pilon_pilon	2	+		67.987
tig00000027_pilon_pilon_pilon	3	-		4
tig00001825_pilon_pilon_pilon	3	-		3.333
tig00000504_pilon_pilon_pilon	3	+		4
tig00002024_pilon_pilon_pilon	3	+		4.667
tig00001959_pilon_pilon_pilon	3	+		3.333
tig00000251_pilon_pilon_pilon	3	+		6.667
tig00001977_pilon_pilon_pilon	3	-		6.667
tig00001976_pilon_pilon_pilon	3	-		6.667
tig00001980_pilon_pilon_pilon	3	+		6.667
tig00000122_pilon_pilon_pilon	3	+	28.96
tig00000417_pilon_pilon_pilon	3	+	28.96
tig00000181_pilon_pilon_pilon	3	-	28.96
tig00000338_pilon_pilon_pilon	3	+	38.988
tig00000200_pilon_pilon_pilon	3	+	47.006
tig00000225_pilon_pilon_pilon	3	-	0.3335	6.667
tig00000239_pilon_pilon_pilon	3	-	1.333	6.667
tig00000423_pilon_pilon_pilon	3	+	6.685	7.333
tig00000486_pilon_pilon_pilon	3	-	15.425	10.685
tig00001987_pilon_pilon_pilonpart1	3	-	18.794	12.685
tig00001982_pilon_pilon_pilon	3	-		18.795
tig00000164_pilon_pilon_pilon	3	-		19.462
tig00001998_pilon_pilon_pilon	3	+	28.96	19.462
tig00000135_pilon_pilon_pilonpart1	3	+	28.96	19.462
tig00000312_pilon_pilon_pilon	3	+	31.627	24.822
tig00001993_pilon_pilon_pilonpart1	3	-	37.654	26.822
tig00000131_pilon_pilon_pilon	3	+	38.988	28.165
tig00000579_pilon_pilon_pilon	3	-	40.321	32.174
tig00000585_pilon_pilon_pilon	3	+	41.663
tig00000127_pilon_pilon_pilon	3	-	42.33	33.507
tig00002113_pilon_pilon_pilon	3	-	44.997	39.714
tig00002074_pilon_pilon_pilonpart2	3	-	47.672
tig00000016_pilon_pilon_pilon	4	-		21.6315
tig00000197_pilon_pilon_pilon	4	-		21.6315
tig00000296_pilon_pilon_pilon	4	-		21.6315
tig00002068_pilon_pilon_pilon	4	+		4.027
tig00001830_pilon_pilon_pilon	4	-		15.595
tig00001828_pilon_pilon_pilon	4	-		18.271
tig00000029_pilon_pilon_pilon	4	-		18.938
tig00001888_pilon_pilon_pilon	4	-		24.326
tig00000345_pilon_pilon_pilon	4	+	0	27.02
tig00001933_pilon_pilon_pilon	4	+	0	27.686
tig00001934_pilon_pilon_pilon	4	+	1.6755	28.353
tig00000097_pilon_pilon_pilonpart2	4	+	4.009	28.353
tig00001946_pilon_pilon_pilon	4	-	5.342	29.686
tig00001912_pilon_pilon_pilon	4	+	6.676	29.686
tig00001913_pilon_pilon_pilon	4	+	8.018
tig00001869_pilon_pilon_pilon	4	-	12.0185
tig00001874_pilon_pilon_pilon	4	-	14.694	36.371
tig00001969_pilon_pilon_pilon	4	+	17.361	41.047
tig00002006_pilon_pilon_pilon	4	-	29.47	45.723
tig00000379_pilon_pilon_pilon	4	+	50.21	59.75
tig00001809_pilon_pilon_pilon	5	-	51.47	43.732
tig00001805_pilon_pilon_pilon	5	+	51.47	43.732
tig00001807_pilon_pilon_pilon	5	+	51.47	44.399
tig00001917_pilon_pilon_pilon	5	-	57.479
tig00001821_pilon_pilon_pilon	5	+	61.488
tig00001823_pilon_pilon_pilon	5	+	61.488	49.065
tig00002110_pilon_pilon_pilon	5	-	61.488
tig00001894_pilon_pilon_pilon	5	-	61.488
tig00001908_pilon_pilon_pilon	5	-	61.488	49.732
tig00000297_pilon_pilon_pilon	5	+	62.822	49.732
tig00002106_pilon_pilon_pilon	5	+	62.822	50.399
tig00000087_pilon_pilon_pilon	5	-	0	2
tig00000155_pilon_pilon_pilon	5	+	6.721	6.689
tig00000135_pilon_pilon_pilonpart2	5	+	8.721	9.027
tig00001925_pilon_pilon_pilon	5	-	13.7305	10.374
tig00001924_pilon_pilon_pilon	5	-	20.082	20.776
tig00001922_pilon_pilon_pilon	5	-	24.749	22.109
tig00001920_pilon_pilon_pilon	5	+	32.758	24.118
tig00001846_pilon_pilon_pilon	5	-	33.425	25.451
tig00001948_pilon_pilon_pilon	5	+	39.434	30.127
tig00002007_pilon_pilon_pilon	5	-	40.1	35.659
tig00001916_pilon_pilon_pilon	5	+	44.767	36.992
tig00000035_pilon_pilon_pilon	5	-	46.1	41.704
tig00001861_pilon_pilon_pilon	5	-	56.808
tig00001919_pilon_pilon_pilon	5	+	58.4795	47.065
tig00002104_pilon_pilon_pilon	5	+	62.822
tig00000045_pilon_pilon_pilon	5	-	66.155	51.732
tig00002085_pilon_pilon_pilonpart1	5	+	69.8305	52.399
tig00001939_pilon_pilon_pilon	5	-	70.831	53.065
tig00001938_pilon_pilon_pilon	5	-	74.164	56.417
tig00001942_pilon_pilon_pilon	5	+	80.191	56.417
tig00001837_pilon_pilon_pilon	5	-	81.8585	57.75
tig00001885_pilon_pilon_pilon	5	+	83.525	59.759
tig00001887_pilon_pilon_pilon	5	+	86.886	61.093
tig00000325_pilon_pilon_pilon	5	+	93.228
tig00002058_pilon_pilon_pilon	5	-	94.895	73.813
tig00002061_pilon_pilon_pilon	5	-	95.561
tig00002101_pilon_pilon_pilon	6	-	16.036
tig00000561_pilon_pilon_pilon	6	+	16.036
tig00002014_pilon_pilon_pilon	6	+	18.036	25.129
tig00000528_pilon_pilon_pilon	6	-	19.37
tig00001811_pilon_pilon_pilon	6	-	23.37	29.138
tig00002091_pilon_pilon_pilon	6	-	25.37	31.1475
tig00001937_pilon_pilon_pilon	6	-	25.37	30.481
tig00002080_pilon_pilon_pilon	6	+	38.721	49.257
tig00000114_pilon_pilon_pilon	6	-	42.722
tig00000622_pilon_pilon_pilon	6	-	43.388	57.942
tig00000313_pilon_pilon_pilon	6	-	55.406
tig00000214_pilon_pilon_pilon	6	-	57.406
tig00001996_pilon_pilon_pilon	6	+	58.073
tig00000298_pilon_pilon_pilon	6	+	62.073
tig00000713_pilon_pilon_pilon	6	-	68.74
tig00000375_pilon_pilon_pilon	6	-	0
tig00002085_pilon_pilon_pilonpart2	6	+	2	4.14
tig00002050_pilon_pilon_pilon	6	+	8.685	9.594
tig00000157_pilon_pilon_pilon	6	-	11.361	15.029
tig00000198_pilon_pilon_pilon	6	-	12.3605
tig00002099_pilon_pilon_pilon	6	+	13.361	19.764
tig00002012_pilon_pilon_pilon	6	+	17.37	24.462
tig00001835_pilon_pilon_pilon	6	-	18.036
tig00002149_pilon_pilon_pilon	6	-	20.0365
tig00000060_pilon_pilon_pilon	6	-	23.37	29.138
tig00002048_pilon_pilon_pilon	6	-	27.37	34.49
tig00000341_pilon_pilon_pilon	6	-	28.037	35.823
tig00002040_pilon_pilon_pilon	6	-	30.703	41.887
tig00002078_pilon_pilon_pilon	6	+	35.379	49.257
tig00001862_pilon_pilon_pilon	6	+	40.721	52.599
tig00000110_pilon_pilon_pilon	6	+	42.722	54.5995
tig00000294_pilon_pilon_pilon	6	-	43.388	57.2705
tig00002000_pilon_pilon_pilon	6	-	45.7305
tig00001950_pilon_pilon_pilonpart1	6	+	48.73
tig00001951_pilon_pilon_pilon	6	+	50.064
tig00001950_pilon_pilon_pilonpart2	6	+	53.4
tig00001950_pilon_pilon_pilonpart3	6	-	58.07
tig00001995_pilon_pilon_pilon	6	-	60.073
tig00001993_pilon_pilon_pilonpart2	6	-	62.073
tig00000254_pilon_pilon_pilon	6	-	63.407
tig00000075_pilon_pilon_pilon	6	+	68.74
tig00000530_pilon_pilon_pilon	6	-	70.073
tig00000543_pilon_pilon_pilon	6	-	71.407
tig00000120_pilon_pilon_pilonpart1	7	+	65.995
tig00001931_pilon_pilon_pilonpart1	7	+	65.995
tig00000078_pilon_pilon_pilon	7	-	70.004
tig00000555_pilon_pilon_pilon	7	+	80.004
tig00002009_pilon_pilon_pilon	7	+	5.342	22.388
tig00000168_pilon_pilon_pilon	7	-	12.676	32.452
tig00000072_pilon_pilon_pilonpart1	7	+	15.343	35.794
tig00000491_pilon_pilon_pilon	7	-	15.343	37.794
tig00000059_pilon_pilon_pilon	7	+	17.343	40.479
tig00000553_pilon_pilon_pilon	7	-	27.415	41.812
tig00002043_pilon_pilon_pilon	7	-	28.4155	45.155
tig00002003_pilon_pilon_pilon	7	-	41.034	46.488
tig00001958_pilon_pilon_pilon	7	+	44.0335	47.155
tig00001987_pilon_pilon_pilonpart2	7	-	61.328	49.16
tig00001981_pilon_pilon_pilon	7	-	63.328	49.16
tig00000295_pilon_pilon_pilon	7	+	63.995	51.155
tig00000234_pilon_pilon_pilon	7	+	65.995	51.155
tig00002051_pilon_pilon_pilonpart1	7	+	66.661
tig00001867_pilon_pilon_pilon	7	-	67.328	51.155
tig00001929_pilon_pilon_pilon	7	+	70.671
tig00001850_pilon_pilon_pilon	7	-	72.671	53.164
tig00001848_pilon_pilon_pilon	7	-	74.004	56.515
tig00001877_pilon_pilon_pilon	7	+	74.004
tig00001879_pilon_pilon_pilon	7	+	75.337	57.182
tig00001881_pilon_pilon_pilon	7	+	76.004
tig00000385_pilon_pilon_pilon	7	-	82.004	61.917
tig00002074_pilon_pilon_pilonpart1	7	+	85.346	66.629
